# Supplementary material for: Transcriptome Profile Analysis from Different Sex Types of Ginkgo biloba L
Source: Front Plant Sci. 2016 Jun 16;7:871. doi: 10.3389/fpls.2016.00871 (PMC4910463; doi:10.3389/fpls.2016.00871)
Supplement: Table S3 — Annotation results of the unigenes in public databases. [file Table3.XLS]

Gene ID	Gene Ontology Biological Pathway	BP Description	Gene Ontology Molecular Function	MF Description	Gene Ontology Cellular Component	CC Description
c100010_g1	GO:0019069	viral capsid assembly	--	--	GO:0042025	host cell nucleus
c100011_g1	GO:0008152	metabolic process	GO:0016491	oxidoreductase activity	--	--
c100012_g1	GO:0006508	proteolysis	GO:0004185	serine-type carboxypeptidase activity	--	--
c100017_g1	GO:0009966	regulation of signal transduction	GO:0003676//GO:0008270	nucleic acid binding//zinc ion binding	GO:0005737//GO:0016020	cytoplasm//membrane
c100029_g1	GO:0007049//GO:0006520//GO:0006914//GO:0010508	cell cycle//cellular amino acid metabolic process//autophagy//positive regulation of autophagy	GO:0016597//GO:0016743	amino acid binding//carboxyl- or carbamoyltransferase activity	--	--
c10002_g1	GO:0006952//GO:0009405//GO:0006810	defense response//pathogenesis//transport	GO:0008200	ion channel inhibitor activity	GO:0005576	extracellular region
c100032_g1	--	--	GO:0033926	glycopeptide alpha-N-acetylgalactosaminidase activity	--	--
c100033_g1	GO:0007010	cytoskeleton organization	GO:0003779	actin binding	GO:0005737	cytoplasm
c100035_g1	--	--	GO:0008270//GO:0003723	zinc ion binding//RNA binding	--	--
c100040_g1	GO:0008152//GO:0044237//GO:0009117//GO:0045226//GO:0030639//GO:0008209//GO:0008207//GO:0055114//GO:0006694//GO:0009225//GO:0019872//GO:0008210//GO:0009058	metabolic process//cellular metabolic process//nucleotide metabolic process//extracellular polysaccharide biosynthetic process//polyketide biosynthetic process//androgen metabolic process//C21-steroid hormone metabolic process//oxidation-reduction process//steroid biosynthetic process//nucleotide-sugar metabolic process//streptomycin biosynthetic process//estrogen metabolic process//biosynthetic …	GO:0003854//GO:0003824//GO:0016491//GO:0016616//GO:0008831//GO:0050662	3-beta-hydroxy-delta5-steroid dehydrogenase activity//catalytic activity//oxidoreductase activity//oxidoreductase activity, acting on the CH-OH group of donors, NAD or NADP as acceptor//dTDP-4-dehydrorhamnose reductase activity//coenzyme binding	--	--
c100042_g1	GO:0019467	ornithine catabolic process, by decarboxylation	GO:0004857//GO:0008073	enzyme inhibitor activity//ornithine decarboxylase inhibitor activity	--	--
c100047_g1	--	--	GO:0020037	heme binding	--	--
c100048_g1	GO:0015947//GO:0006568//GO:0055114//GO:0006979//GO:0006804	methane metabolic process//tryptophan metabolic process//oxidation-reduction process//response to oxidative stress//peroxidase reaction	GO:0004096//GO:0020037	catalase activity//heme binding	--	--
c100050_g1	GO:0006355	regulation of transcription, DNA-templated	--	--	--	--
c100056_g1	GO:0007165//GO:0006355	signal transduction//regulation of transcription, DNA-templated	GO:0005515//GO:0004871	protein binding//signal transducer activity	--	--
c100058_g1	GO:0006275	regulation of DNA replication	GO:0003677	DNA binding	--	--
c100061_g1	GO:0055085	transmembrane transport	--	--	GO:0016021	integral component of membrane
c100064_g1	GO:0006511//GO:0016579	ubiquitin-dependent protein catabolic process//protein deubiquitination	GO:0008242//GO:0004221	omega peptidase activity//ubiquitin thiolesterase activity	GO:0005622	intracellular
c100068_g1	--	--	--	--	GO:0016021	integral component of membrane
c100082_g1	GO:0055114	oxidation-reduction process	GO:0003824//GO:0016491//GO:0008270	catalytic activity//oxidoreductase activity//zinc ion binding	--	--
c100085_g1	--	--	GO:0016788//GO:0003676	hydrolase activity, acting on ester bonds//nucleic acid binding	--	--
c100090_g1	GO:0055114	oxidation-reduction process	GO:0016638	oxidoreductase activity, acting on the CH-NH2 group of donors	--	--
c100092_g1	--	--	GO:0016491	oxidoreductase activity	--	--
c100093_g1	GO:0006090//GO:0006099//GO:0015976//GO:0055114//GO:0006108	pyruvate metabolic process//tricarboxylic acid cycle//carbon utilization//oxidation-reduction process//malate metabolic process	GO:0051287//GO:0004471	NAD binding//malate dehydrogenase (decarboxylating) (NAD+) activity	--	--
c100097_g1	GO:0050690	regulation of defense response to virus by virus	GO:0005537	mannose binding	--	--
c100105_g1	GO:0017004//GO:0015886//GO:0006304	cytochrome complex assembly//heme transport//DNA modification	GO:0003824//GO:0003677	catalytic activity//DNA binding	GO:0016021	integral component of membrane
c10010_g1	GO:0055114	oxidation-reduction process	GO:0008270//GO:0016491	zinc ion binding//oxidoreductase activity	--	--
c100111_g1	GO:0016310//GO:0009069//GO:0006468//GO:0006278	phosphorylation//serine family amino acid metabolic process//protein phosphorylation//RNA-dependent DNA replication	GO:0005524//GO:0004674//GO:0003723//GO:0003964	ATP binding//protein serine/threonine kinase activity//RNA binding//RNA-directed DNA polymerase activity	--	--
c100114_g1	GO:0006810	transport	--	--	GO:0016020	membrane
c100136_g1	GO:0042967	acyl-carrier-protein biosynthetic process	GO:0004379//GO:0016740	glycylpeptide N-tetradecanoyltransferase activity//transferase activity	--	--
c100138_g1	GO:0006206//GO:0006351//GO:0006144	pyrimidine nucleobase metabolic process//transcription, DNA-templated//purine nucleobase metabolic process	GO:0003899//GO:0003677	DNA-directed RNA polymerase activity//DNA binding	GO:0005730	nucleolus
c100141_g1	--	--	GO:0005515	protein binding	--	--
c100143_g1	GO:0006278	RNA-dependent DNA replication	GO:0003964//GO:0003723	RNA-directed DNA polymerase activity//RNA binding	--	--
c100144_g1	GO:0008152	metabolic process	GO:0016787	hydrolase activity	--	--
c100147_g1	GO:0055114	oxidation-reduction process	GO:0016627//GO:0016491	oxidoreductase activity, acting on the CH-CH group of donors//oxidoreductase activity	--	--
c100153_g1	GO:0006508	proteolysis	GO:0008234	cysteine-type peptidase activity	--	--
c100158_g1	GO:0006629	lipid metabolic process	GO:0016788	hydrolase activity, acting on ester bonds	--	--
c100161_g1	GO:0006260	DNA replication	GO:0003887//GO:0003677	DNA-directed DNA polymerase activity//DNA binding	GO:0042575	DNA polymerase complex
c100172_g1	GO:0008152//GO:0008610	metabolic process//lipid biosynthetic process	GO:0016747	transferase activity, transferring acyl groups other than amino-acyl groups	--	--
c100174_g1	--	--	GO:0030414	peptidase inhibitor activity	--	--
c10017_g1	GO:0006508	proteolysis	GO:0004190	aspartic-type endopeptidase activity	--	--
c100182_g1	GO:0019074	viral RNA genome packaging	GO:0008430	selenium binding	GO:0019013	viral nucleocapsid
c100186_g1	GO:0006260	DNA replication	GO:0005524//GO:0003678	ATP binding//DNA helicase activity	GO:0005657	replication fork
c100189_g1	GO:0042254//GO:0006412//GO:0006355	ribosome biogenesis//translation//regulation of transcription, DNA-templated	GO:0003723//GO:0003735//GO:0003677	RNA binding//structural constituent of ribosome//DNA binding	GO:0005886//GO:0005618//GO:0005840//GO:0022627//GO:0009507//GO:0005730	plasma membrane//cell wall//ribosome//cytosolic small ribosomal subunit//chloroplast//nucleolus
c100194_g1	GO:0007155	cell adhesion	GO:0005198	structural molecule activity	GO:0015629	actin cytoskeleton
c100198_g1	--	--	GO:0003723	RNA binding	--	--
c100205_g1	GO:0055114	oxidation-reduction process	GO:0008270//GO:0016491	zinc ion binding//oxidoreductase activity	--	--
c100207_g1	GO:0009405//GO:0006810	pathogenesis//transport	GO:0008200	ion channel inhibitor activity	GO:0005576	extracellular region
c100214_g1	GO:0005975	carbohydrate metabolic process	GO:0004553	hydrolase activity, hydrolyzing O-glycosyl compounds	--	--
c100216_g1	GO:0016310	phosphorylation	GO:0004673	protein histidine kinase activity	GO:0009365	protein histidine kinase complex
c100229_g1	GO:0006550//GO:0006554//GO:0019521//GO:0018874//GO:0046168//GO:0006568//GO:0055114//GO:0006552//GO:0006574//GO:0006631//GO:0006633//GO:0006098	isoleucine catabolic process//lysine catabolic process//D-gluconate metabolic process//benzoate metabolic process//glycerol-3-phosphate catabolic process//tryptophan metabolic process//oxidation-reduction process//leucine catabolic process//valine catabolic process//fatty acid metabolic process//fatty acid biosynthetic process//pentose-phosphate shunt	GO:0004616//GO:0003857//GO:0016616//GO:0051287//GO:0016491	phosphogluconate dehydrogenase (decarboxylating) activity//3-hydroxyacyl-CoA dehydrogenase activity//oxidoreductase activity, acting on the CH-OH group of donors, NAD or NADP as acceptor//NAD binding//oxidoreductase activity	GO:0005737	cytoplasm
c100235_g1	--	--	GO:0003723//GO:0008026//GO:0003676//GO:0005524	RNA binding//ATP-dependent helicase activity//nucleic acid binding//ATP binding	--	--
c100238_g1	GO:0007067	mitotic nuclear division	--	--	GO:0005634//GO:0000775	nucleus//chromosome, centromeric region
c100245_g1	GO:0006378	mRNA polyadenylation	GO:0003729	mRNA binding	GO:0005849	mRNA cleavage factor complex
c100246_g1	GO:0006310//GO:0006355//GO:0051085//GO:0015979//GO:0015995//GO:0006281//GO:0015994//GO:0019079	DNA recombination//regulation of transcription, DNA-templated//chaperone mediated protein folding requiring cofactor//photosynthesis//chlorophyll biosynthetic process//DNA repair//chlorophyll metabolic process//viral genome replication	GO:0003724//GO:0016851//GO:0016887//GO:0009378//GO:0043531//GO:0008134//GO:0016740//GO:0003723//GO:0098519//GO:0005524//GO:0016301//GO:0003678	RNA helicase activity//magnesium chelatase activity//ATPase activity//four-way junction helicase activity//ADP binding//transcription factor binding//transferase activity//RNA binding//nucleotide phosphatase activity, acting on free nucleotides//ATP binding//kinase activity//DNA helicase activity	GO:0009379//GO:0010007//GO:0005657//GO:0005667	Holliday junction helicase complex//magnesium chelatase complex//replication fork//transcription factor complex
c100250_g1	--	--	--	--	GO:0019031	viral envelope
c100252_g1	GO:0055085//GO:0030001	transmembrane transport//metal ion transport	GO:0046873	metal ion transmembrane transporter activity	GO:0016020	membrane
c100254_g1	GO:0006351	transcription, DNA-templated	GO:0003677//GO:0008270	DNA binding//zinc ion binding	GO:0005634	nucleus
c100262_g1	GO:0009236	cobalamin biosynthetic process	GO:0003824	catalytic activity	--	--
c100266_g1	--	--	GO:0005515	protein binding	--	--
c100270_g1	GO:0055085//GO:0015979	transmembrane transport//photosynthesis	GO:0022857	transmembrane transporter activity	GO:0016021//GO:0009523//GO:0016020	integral component of membrane//photosystem II//membrane
c100273_g1	GO:0055114	oxidation-reduction process	GO:0016491	oxidoreductase activity	--	--
c100278_g1	--	--	GO:0030170//GO:0008483	pyridoxal phosphate binding//transaminase activity	--	--
c100282_g1	--	--	GO:0016746	transferase activity, transferring acyl groups	--	--
c100287_g1	--	--	GO:0005515	protein binding	--	--
c100290_g1	--	--	GO:0016881//GO:0005515	acid-amino acid ligase activity//protein binding	--	--
c100293_g1	GO:0006754//GO:0006200	ATP biosynthetic process//ATP catabolic process	GO:0016887//GO:0005524	ATPase activity//ATP binding	GO:0000275	mitochondrial proton-transporting ATP synthase complex, catalytic core F(1)
c100299_g1	--	--	GO:0005524	ATP binding	--	--
c10029_g1	--	--	GO:0005515	protein binding	--	--
c10030_g1	GO:0006810	transport	GO:0005215	transporter activity	GO:0016020	membrane
c100315_g1	GO:0045454//GO:0006118	cell redox homeostasis//electron transport	GO:0015035//GO:0009055//GO:0005515	protein disulfide oxidoreductase activity//electron carrier activity//protein binding	--	--
c100316_g1	GO:0006777	Mo-molybdopterin cofactor biosynthetic process	GO:0051536	iron-sulfur cluster binding	--	--
c100317_g1	--	--	GO:0005506//GO:0020037	iron ion binding//heme binding	--	--
c100323_g1	GO:0071805//GO:0006813	potassium ion transmembrane transport//potassium ion transport	GO:0015079	potassium ion transmembrane transporter activity	GO:0016020	membrane
c100324_g1	GO:0006801//GO:0055114	superoxide metabolic process//oxidation-reduction process	GO:0046872//GO:0004784	metal ion binding//superoxide dismutase activity	--	--
c100334_g1	GO:0055114	oxidation-reduction process	GO:0016491	oxidoreductase activity	--	--
c100335_g1	GO:0008152	metabolic process	GO:0003824	catalytic activity	--	--
c100336_g1	GO:0000723//GO:0006281	telomere maintenance//DNA repair	GO:0003678	DNA helicase activity	GO:0005657	replication fork
c100337_g1	GO:0005975	carbohydrate metabolic process	GO:0004553	hydrolase activity, hydrolyzing O-glycosyl compounds	--	--
c100345_g1	--	--	GO:0005524	ATP binding	--	--
c100346_g1	GO:0016125//GO:0006694	sterol metabolic process//steroid biosynthetic process	GO:0047750	cholestenol delta-isomerase activity	GO:0016021//GO:0005783	integral component of membrane//endoplasmic reticulum
c100349_g1	--	--	--	--	GO:0016020	membrane
c100350_g1	GO:0000413//GO:0006457	protein peptidyl-prolyl isomerization//protein folding	GO:0003755	peptidyl-prolyl cis-trans isomerase activity	--	--
c100355_g1	GO:0006891//GO:0006355	intra-Golgi vesicle-mediated transport//regulation of transcription, DNA-templated	GO:0043565//GO:0003700	sequence-specific DNA binding//sequence-specific DNA binding transcription factor activity	GO:0030173//GO:0005667	integral component of Golgi membrane//transcription factor complex
c100356_g1	GO:0030154	cell differentiation	--	--	GO:0005737//GO:0005634	cytoplasm//nucleus
c100361_g1	GO:0005975//GO:0006568//GO:0009396//GO:0018874//GO:0006779//GO:0006550//GO:0006554//GO:0008152//GO:0006631//GO:0006633//GO:0006574//GO:0019354//GO:0015940//GO:0046487//GO:0055114//GO:0006552	carbohydrate metabolic process//tryptophan metabolic process//folic acid-containing compound biosynthetic process//benzoate metabolic process//porphyrin-containing compound biosynthetic process//isoleucine catabolic process//lysine catabolic process//metabolic process//fatty acid metabolic process//fatty acid biosynthetic process//valine catabolic process//siroheme biosynthetic process//pantothen…	GO:0030246//GO:0008677//GO:0016616//GO:0048037//GO:0003857//GO:0050660//GO:0004488//GO:0003824//GO:0004499//GO:0043115//GO:0050661//GO:0016491	carbohydrate binding//2-dehydropantoate 2-reductase activity//oxidoreductase activity, acting on the CH-OH group of donors, NAD or NADP as acceptor//cofactor binding//3-hydroxyacyl-CoA dehydrogenase activity//flavin adenine dinucleotide binding//methylenetetrahydrofolate dehydrogenase (NADP+) activity//catalytic activity//N,N-dimethylaniline monooxygenase activity//precorrin-2 dehydrogenase activ…	--	--
c100376_g1	GO:0031412	gas vesicle organization	--	--	GO:0031411	gas vesicle
c100377_g1	GO:0006355	regulation of transcription, DNA-templated	GO:0003677	DNA binding	GO:0005634	nucleus
c100384_g1	--	--	GO:0005515	protein binding	--	--
c100386_g1	--	--	GO:0005524//GO:0003774	ATP binding//motor activity	GO:0016459	myosin complex
c100388_g1	GO:0015074	DNA integration	--	--	--	--
c100390_g1	GO:0010508//GO:0009271//GO:0006355	positive regulation of autophagy//phage shock//regulation of transcription, DNA-templated	GO:0043565//GO:0003774//GO:0003700//GO:0008134//GO:0045502//GO:0042803	sequence-specific DNA binding//motor activity//sequence-specific DNA binding transcription factor activity//transcription factor binding//dynein binding//protein homodimerization activity	GO:0016459//GO:0030286//GO:0005667	myosin complex//dynein complex//transcription factor complex
c100396_g1	--	--	GO:0003723	RNA binding	--	--
c100399_g1	GO:0015074	DNA integration	--	--	--	--
c10039_g1	GO:0016032	viral process	GO:0004222	metalloendopeptidase activity	GO:0005576	extracellular region
c100403_g1	GO:0006118//GO:0045454	electron transport//cell redox homeostasis	GO:0005515//GO:0009055//GO:0015035	protein binding//electron carrier activity//protein disulfide oxidoreductase activity	--	--
c100406_g1	GO:0032259	methylation	GO:0008168	methyltransferase activity	--	--
c100410_g1	--	--	GO:0046983//GO:0003677	protein dimerization activity//DNA binding	--	--
c100413_g1	GO:0042916//GO:0005975//GO:0019700	alkylphosphonate transport//carbohydrate metabolic process//organic phosphonate catabolic process	GO:0016829//GO:0005524//GO:0016773	lyase activity//ATP binding//phosphotransferase activity, alcohol group as acceptor	--	--
c100416_g1	GO:0009236	cobalamin biosynthetic process	--	--	GO:0016020//GO:0005783	membrane//endoplasmic reticulum
c100417_g1	GO:0007154	cell communication	--	--	GO:0005922	connexon complex
c100418_g1	GO:0006914	autophagy	GO:0005198	structural molecule activity	GO:0005882	intermediate filament
c100423_g1	GO:0055114	oxidation-reduction process	GO:0016705//GO:0005506//GO:0020037	oxidoreductase activity, acting on paired donors, with incorporation or reduction of molecular oxygen//iron ion binding//heme binding	--	--
c100424_g1	--	--	GO:0035091	phosphatidylinositol binding	--	--
c100435_g1	GO:0006508	proteolysis	GO:0004177//GO:0005524	aminopeptidase activity//ATP binding	GO:0005622	intracellular
c100438_g1	GO:0017183//GO:0032259	peptidyl-diphthamide biosynthetic process from peptidyl-histidine//methylation	GO:0004164	diphthine synthase activity	--	--
c100439_g1	GO:0006810	transport	GO:0005215	transporter activity	GO:0016020	membrane
c100442_g1	GO:0015886//GO:0017004//GO:0055085	heme transport//cytochrome complex assembly//transmembrane transport	GO:0004222	metalloendopeptidase activity	GO:0016020//GO:0016012//GO:0016021	membrane//sarcoglycan complex//integral component of membrane
c100449_g1	GO:0007631//GO:0007218	feeding behavior//neuropeptide signaling pathway	--	--	--	--
c100455_g1	GO:0005975	carbohydrate metabolic process	GO:0004553	hydrolase activity, hydrolyzing O-glycosyl compounds	--	--
c100460_g1	GO:0006468	protein phosphorylation	GO:0004715//GO:0005524	non-membrane spanning protein tyrosine kinase activity//ATP binding	--	--
c100463_g1	GO:0006468	protein phosphorylation	GO:0005524//GO:0004672	ATP binding//protein kinase activity	--	--
c100473_g1	GO:0006486	protein glycosylation	GO:0016757	transferase activity, transferring glycosyl groups	--	--
c100474_g1	GO:0055114//GO:0006040	oxidation-reduction process//amino sugar metabolic process	GO:0016491//GO:0008762//GO:0050660	oxidoreductase activity//UDP-N-acetylmuramate dehydrogenase activity//flavin adenine dinucleotide binding	--	--
c100475_g1	GO:0006508	proteolysis	GO:0008233	peptidase activity	--	--
c100479_g1	--	--	GO:0003824	catalytic activity	--	--
c100490_g1	GO:0006206//GO:0006144//GO:0006351	pyrimidine nucleobase metabolic process//purine nucleobase metabolic process//transcription, DNA-templated	GO:0003899//GO:0046983//GO:0003677	DNA-directed RNA polymerase activity//protein dimerization activity//DNA binding	GO:0005730	nucleolus
c100492_g1	GO:0006468	protein phosphorylation	GO:0005524//GO:0004672	ATP binding//protein kinase activity	--	--
c100499_g1	--	--	GO:0016884	carbon-nitrogen ligase activity, with glutamine as amido-N-donor	--	--
c1004_g1	--	--	--	--	GO:0016021	integral component of membrane
c100501_g1	--	--	GO:0019904	protein domain specific binding	--	--
c100508_g1	GO:0055114//GO:0008152	oxidation-reduction process//metabolic process	GO:0016491	oxidoreductase activity	--	--
c100511_g1	--	--	GO:0008270//GO:0003676	zinc ion binding//nucleic acid binding	--	--
c100512_g1	GO:0007017//GO:0007018	microtubule-based process//microtubule-based movement	GO:0003777//GO:0005524//GO:0008017	microtubule motor activity//ATP binding//microtubule binding	GO:0005874//GO:0045298	microtubule//tubulin complex
c10051_g1	GO:0006508	proteolysis	GO:0004185	serine-type carboxypeptidase activity	--	--
c100522_g1	GO:0006278	RNA-dependent DNA replication	GO:0003723//GO:0003964	RNA binding//RNA-directed DNA polymerase activity	--	--
c100525_g1	GO:0055114//GO:0005975	oxidation-reduction process//carbohydrate metabolic process	GO:0016491//GO:0008270//GO:0016832	oxidoreductase activity//zinc ion binding//aldehyde-lyase activity	GO:0005829	cytosol
c10052_g1	GO:0006118//GO:0015992//GO:0006120//GO:0006814//GO:0006744	electron transport//proton transport//mitochondrial electron transport, NADH to ubiquinone//sodium ion transport//ubiquinone biosynthetic process	GO:0008137//GO:0003954	NADH dehydrogenase (ubiquinone) activity//NADH dehydrogenase activity	GO:0005739	mitochondrion
c100538_g1	GO:0015979	photosynthesis	--	--	GO:0009523//GO:0016020//GO:0009539	photosystem II//membrane//photosystem II reaction center
c100539_g1	GO:0055085	transmembrane transport	--	--	GO:0016021	integral component of membrane
c100548_g1	GO:0008152	metabolic process	GO:0016746	transferase activity, transferring acyl groups	--	--
c100556_g1	GO:0006510//GO:0006508	ATP-dependent proteolysis//proteolysis	GO:0004176	ATP-dependent peptidase activity	--	--
c100559_g1	GO:0008152	metabolic process	GO:0016747	transferase activity, transferring acyl groups other than amino-acyl groups	--	--
c100563_g1	--	--	GO:0016787	hydrolase activity	--	--
c100565_g1	GO:0006554//GO:0006550//GO:0006812//GO:0018874//GO:0055085//GO:0006568//GO:0055114//GO:0006552//GO:0006574//GO:0006631//GO:0006633//GO:0008152	lysine catabolic process//isoleucine catabolic process//cation transport//benzoate metabolic process//transmembrane transport//tryptophan metabolic process//oxidation-reduction process//leucine catabolic process//valine catabolic process//fatty acid metabolic process//fatty acid biosynthetic process//metabolic process	GO:0003857//GO:0016491//GO:0008324	3-hydroxyacyl-CoA dehydrogenase activity//oxidoreductase activity//cation transmembrane transporter activity	GO:0016020	membrane
c100586_g1	GO:0046486//GO:0016042//GO:0006629	glycerolipid metabolic process//lipid catabolic process//lipid metabolic process	GO:0046872//GO:0003824//GO:0004806	metal ion binding//catalytic activity//triglyceride lipase activity	--	--
c10058_g1	GO:0055114	oxidation-reduction process	GO:0030151//GO:0016491	molybdenum ion binding//oxidoreductase activity	--	--
c100591_g1	--	--	GO:0042802	identical protein binding	--	--
c100595_g1	--	--	GO:0005515	protein binding	--	--
c100607_g1	GO:0000105	histidine biosynthetic process	GO:0004424	imidazoleglycerol-phosphate dehydratase activity	--	--
c10060_g1	GO:0055114//GO:0050832	oxidation-reduction process//defense response to fungus	GO:0016614	oxidoreductase activity, acting on CH-OH group of donors	GO:0005576	extracellular region
c100611_g1	--	--	--	--	GO:0005615	extracellular space
c100614_g1	GO:0055114//GO:0008152	oxidation-reduction process//metabolic process	GO:0016491	oxidoreductase activity	--	--
c100615_g1	GO:0008152	metabolic process	GO:0003824	catalytic activity	--	--
c100623_g1	GO:0055114//GO:0006809	oxidation-reduction process//nitric oxide biosynthetic process	GO:0004517	nitric-oxide synthase activity	--	--
c100627_g1	--	--	GO:0008270	zinc ion binding	--	--
c100629_g1	--	--	--	--	GO:0016020	membrane
c10062_g1	GO:0055114	oxidation-reduction process	GO:0050660//GO:0050661//GO:0004499	flavin adenine dinucleotide binding//NADP binding//N,N-dimethylaniline monooxygenase activity	--	--
c100631_g1	GO:0008152//GO:0055114	metabolic process//oxidation-reduction process	GO:0016491	oxidoreductase activity	--	--
c100635_g1	GO:0019064	fusion of virus membrane with host plasma membrane	--	--	GO:0016020	membrane
c100643_g1	GO:0006631//GO:0006633//GO:0008152//GO:0055114//GO:0006552//GO:0006574//GO:0046487//GO:0018874//GO:0006568//GO:0009396//GO:0006550//GO:0006554	fatty acid metabolic process//fatty acid biosynthetic process//metabolic process//oxidation-reduction process//leucine catabolic process//valine catabolic process//glyoxylate metabolic process//benzoate metabolic process//tryptophan metabolic process//folic acid-containing compound biosynthetic process//isoleucine catabolic process//lysine catabolic process	GO:0004488//GO:0051287//GO:0016491//GO:0003824//GO:0016616//GO:0048037//GO:0003857	methylenetetrahydrofolate dehydrogenase (NADP+) activity//NAD binding//oxidoreductase activity//catalytic activity//oxidoreductase activity, acting on the CH-OH group of donors, NAD or NADP as acceptor//cofactor binding//3-hydroxyacyl-CoA dehydrogenase activity	--	--
c10064_g1	GO:0006479//GO:0006481//GO:0006629	protein methylation//C-terminal protein methylation//lipid metabolic process	GO:0016627//GO:0004671	oxidoreductase activity, acting on the CH-CH group of donors//protein C-terminal S-isoprenylcysteine carboxyl O-methyltransferase activity	GO:0016021//GO:0005737//GO:0016020	integral component of membrane//cytoplasm//membrane
c100650_g1	GO:0006013//GO:0015976//GO:0005975//GO:0006098//GO:0006094//GO:0006000//GO:0006096	mannose metabolic process//carbon utilization//carbohydrate metabolic process//pentose-phosphate shunt//gluconeogenesis//fructose metabolic process//glycolytic process	GO:0042578//GO:0042132	phosphoric ester hydrolase activity//fructose 1,6-bisphosphate 1-phosphatase activity	--	--
c100653_g1	GO:0009089//GO:0055114//GO:0008152//GO:0044237//GO:0009085	lysine biosynthetic process via diaminopimelate//oxidation-reduction process//metabolic process//cellular metabolic process//lysine biosynthetic process	GO:0003824//GO:0050662//GO:0016491//GO:0008839	catalytic activity//coenzyme binding//oxidoreductase activity//4-hydroxy-tetrahydrodipicolinate reductase	--	--
c10065_g1	GO:0006413	translational initiation	--	--	--	--
c100661_g1	GO:0044260//GO:0006468	cellular macromolecule metabolic process//protein phosphorylation	GO:0016772//GO:0005524//GO:0004672	transferase activity, transferring phosphorus-containing groups//ATP binding//protein kinase activity	--	--
c10067_g1	GO:0006413//GO:0006446	translational initiation//regulation of translational initiation	GO:0003774//GO:0003743//GO:0005524	motor activity//translation initiation factor activity//ATP binding	GO:0016459//GO:0005840	myosin complex//ribosome
c100680_g1	GO:0055114	oxidation-reduction process	GO:0046872//GO:0016491	metal ion binding//oxidoreductase activity	--	--
c100686_g1	GO:0006412//GO:0042254	translation//ribosome biogenesis	GO:0003735	structural constituent of ribosome	GO:0005840	ribosome
c100697_g1	GO:0007165	signal transduction	GO:0005515	protein binding	--	--
c100698_g1	GO:0006000//GO:0006013	fructose metabolic process//mannose metabolic process	GO:0003873//GO:0005524	6-phosphofructo-2-kinase activity//ATP binding	--	--
c100704_g1	GO:0006457	protein folding	GO:0003755	peptidyl-prolyl cis-trans isomerase activity	--	--
c100711_g1	--	--	GO:0030170//GO:0030151//GO:0003824	pyridoxal phosphate binding//molybdenum ion binding//catalytic activity	--	--
c10071_g1	GO:0042967//GO:0006355	acyl-carrier-protein biosynthetic process//regulation of transcription, DNA-templated	GO:0016747//GO:0008080	transferase activity, transferring acyl groups other than amino-acyl groups//N-acetyltransferase activity	GO:0005634	nucleus
c100720_g1	GO:0055114//GO:0008152	oxidation-reduction process//metabolic process	GO:0016491	oxidoreductase activity	--	--
c100722_g1	--	--	GO:0004866	endopeptidase inhibitor activity	--	--
c100733_g1	GO:0045980	negative regulation of nucleotide metabolic process	GO:0004857	enzyme inhibitor activity	GO:0005739	mitochondrion
c100735_g1	--	--	GO:0005509//GO:0005544	calcium ion binding//calcium-dependent phospholipid binding	--	--
c100736_g1	GO:0008152	metabolic process	--	--	--	--
c100739_g1	GO:0055114	oxidation-reduction process	GO:0016616//GO:0005488	oxidoreductase activity, acting on the CH-OH group of donors, NAD or NADP as acceptor//binding	--	--
c100742_g1	GO:0006278	RNA-dependent DNA replication	GO:0003964//GO:0003723	RNA-directed DNA polymerase activity//RNA binding	--	--
c100754_g1	GO:0016579//GO:0006511	protein deubiquitination//ubiquitin-dependent protein catabolic process	GO:0004221	ubiquitin thiolesterase activity	--	--
c100762_g1	GO:0019058	viral life cycle	GO:0008270//GO:0004222	zinc ion binding//metalloendopeptidase activity	--	--
c100765_g1	GO:0055114	oxidation-reduction process	GO:0016491//GO:0051536	oxidoreductase activity//iron-sulfur cluster binding	--	--
c100767_g1	GO:0007165	signal transduction	GO:0005179	hormone activity	GO:0005576	extracellular region
c100770_g1	GO:0006508	proteolysis	GO:0004197	cysteine-type endopeptidase activity	--	--
c100776_g1	GO:0006357	regulation of transcription from RNA polymerase II promoter	GO:0001104	RNA polymerase II transcription cofactor activity	GO:0016592	mediator complex
c100779_g1	--	--	GO:0035091	phosphatidylinositol binding	--	--
c100781_g1	GO:0005975	carbohydrate metabolic process	GO:0004553	hydrolase activity, hydrolyzing O-glycosyl compounds	--	--
c100784_g1	GO:0042998	positive regulation of Golgi to plasma membrane protein transport	GO:0071253//GO:0005515	connexin binding//protein binding	GO:0005802	trans-Golgi network
c100787_g1	GO:0006414//GO:0042254	translational elongation//ribosome biogenesis	GO:0003735	structural constituent of ribosome	GO:0005622//GO:0005840	intracellular//ribosome
c100791_g1	GO:0046436//GO:0009252	D-alanine metabolic process//peptidoglycan biosynthetic process	GO:0008716//GO:0005524	D-alanine-D-alanine ligase activity//ATP binding	--	--
c100805_g1	GO:0006446//GO:0006413	regulation of translational initiation//translational initiation	GO:0003743	translation initiation factor activity	GO:0005840	ribosome
c100806_g1	GO:0015979//GO:0042549	photosynthesis//photosystem II stabilization	--	--	GO:0009523//GO:0009539	photosystem II//photosystem II reaction center
c100807_g1	GO:0044237//GO:0008152	cellular metabolic process//metabolic process	GO:0050662//GO:0016491//GO:0003824	coenzyme binding//oxidoreductase activity//catalytic activity	--	--
c100811_g1	GO:0055085	transmembrane transport	GO:0022857	transmembrane transporter activity	GO:0016021	integral component of membrane
c100812_g1	GO:0005975	carbohydrate metabolic process	GO:0004553	hydrolase activity, hydrolyzing O-glycosyl compounds	--	--
c100813_g1	--	--	--	--	GO:0019028	viral capsid
c100814_g1	--	--	GO:0005515	protein binding	--	--
c100821_g1	--	--	GO:0008233	peptidase activity	--	--
c100822_g1	GO:0006412//GO:0042254	translation//ribosome biogenesis	GO:0019843//GO:0003735	rRNA binding//structural constituent of ribosome	GO:0005840	ribosome
c100824_g1	GO:0007155	cell adhesion	GO:0030246	carbohydrate binding	--	--
c100825_g1	GO:0005975	carbohydrate metabolic process	GO:0016868	intramolecular transferase activity, phosphotransferases	--	--
c100827_g1	--	--	GO:0005515	protein binding	--	--
c100832_g1	GO:0009308//GO:0055114	amine metabolic process//oxidation-reduction process	GO:0016638	oxidoreductase activity, acting on the CH-NH2 group of donors	GO:0042597	periplasmic space
c100837_g1	GO:0006281	DNA repair	GO:0008270	zinc ion binding	--	--
c100839_g1	GO:0009405	pathogenesis	GO:0005515	protein binding	--	--
c100840_g1	GO:0055114//GO:0015940	oxidation-reduction process//pantothenate biosynthetic process	GO:0008677	2-dehydropantoate 2-reductase activity	--	--
c100846_g1	GO:0006468	protein phosphorylation	GO:0004672//GO:0005524	protein kinase activity//ATP binding	--	--
c100849_g1	GO:0006750	glutathione biosynthetic process	GO:0005524//GO:0004363	ATP binding//glutathione synthase activity	--	--
c100850_g1	--	--	GO:0003677	DNA binding	--	--
c100855_g1	GO:0045454//GO:0055114	cell redox homeostasis//oxidation-reduction process	GO:0016491//GO:0016209	oxidoreductase activity//antioxidant activity	--	--
c100868_g1	GO:0016051	carbohydrate biosynthetic process	--	--	--	--
c10091_g1	GO:0055114//GO:0008152	oxidation-reduction process//metabolic process	GO:0016491	oxidoreductase activity	--	--
c100924_g1	--	--	GO:0005515	protein binding	--	--
c100927_g1	--	--	GO:0008171	O-methyltransferase activity	--	--
c100929_g1	GO:0043093//GO:0006355//GO:0000917	cytokinesis by binary fission//regulation of transcription, DNA-templated//barrier septum assembly	GO:0042802//GO:0043015//GO:0043565//GO:0003700	identical protein binding//gamma-tubulin binding//sequence-specific DNA binding//sequence-specific DNA binding transcription factor activity	GO:0005667//GO:0045298//GO:0005737	transcription factor complex//tubulin complex//cytoplasm
c100933_g1	GO:0008152//GO:0055114	metabolic process//oxidation-reduction process	GO:0016620//GO:0016491	oxidoreductase activity, acting on the aldehyde or oxo group of donors, NAD or NADP as acceptor//oxidoreductase activity	--	--
c100938_g1	GO:0016310//GO:0009069//GO:0006468	phosphorylation//serine family amino acid metabolic process//protein phosphorylation	GO:0005524//GO:0004672//GO:0004674	ATP binding//protein kinase activity//protein serine/threonine kinase activity	--	--
c100939_g1	GO:0006855//GO:0055085//GO:0015893//GO:0006810	drug transmembrane transport//transmembrane transport//drug transport//transport	GO:0015238//GO:0015297	drug transmembrane transporter activity//antiporter activity	GO:0016020	membrane
c100953_g1	--	--	GO:0003677//GO:0005488//GO:0005524	DNA binding//binding//ATP binding	--	--
c100954_g1	GO:0006886//GO:0006605	intracellular protein transport//protein targeting	--	--	GO:0005742	mitochondrial outer membrane translocase complex
c10095_g1	GO:0008152	metabolic process	GO:0003824	catalytic activity	--	--
c100961_g1	--	--	GO:0005524//GO:0005509	ATP binding//calcium ion binding	--	--
c100968_g1	--	--	GO:0016829//GO:0016746	lyase activity//transferase activity, transferring acyl groups	--	--
c100978_g1	--	--	--	--	GO:0005783	endoplasmic reticulum
c100979_g1	GO:0009086	methionine biosynthetic process	GO:0003871	5-methyltetrahydropteroyltriglutamate-homocysteine S-methyltransferase activity	--	--
c101001_g1	GO:0051252	regulation of RNA metabolic process	GO:0016787//GO:0004523//GO:0005515	hydrolase activity//RNA-DNA hybrid ribonuclease activity//protein binding	GO:0016020//GO:0005634	membrane//nucleus
c101003_g1	GO:0006810//GO:0055085	transport//transmembrane transport	GO:0005524//GO:0042626	ATP binding//ATPase activity, coupled to transmembrane movement of substances	GO:0016021	integral component of membrane
c101014_g1	--	--	GO:0003676	nucleic acid binding	GO:0005634//GO:0019028	nucleus//viral capsid
c101028_g1	GO:0055114	oxidation-reduction process	GO:0008270//GO:0047134//GO:0005515	zinc ion binding//protein-disulfide reductase activity//protein binding	--	--
c101034_g1	--	--	GO:0050660//GO:0016491//GO:0003824	flavin adenine dinucleotide binding//oxidoreductase activity//catalytic activity	--	--
c101035_g1	GO:0030245//GO:0005975	cellulose catabolic process//carbohydrate metabolic process	GO:0004553	hydrolase activity, hydrolyzing O-glycosyl compounds	--	--
c101043_g1	GO:0006508	proteolysis	GO:0004185//GO:0005509//GO:0005515	serine-type carboxypeptidase activity//calcium ion binding//protein binding	--	--
c101048_g1	GO:0055114	oxidation-reduction process	GO:0016706//GO:0016491	oxidoreductase activity, acting on paired donors, with incorporation or reduction of molecular oxygen, 2-oxoglutarate as one donor, and incorporation of one atom each of oxygen into both donors//oxidoreductase activity	--	--
c10104_g1	GO:0005992	trehalose biosynthetic process	GO:0005515//GO:0003824	protein binding//catalytic activity	--	--
c101053_g1	--	--	GO:0003677	DNA binding	--	--
c101066_g1	--	--	GO:0005524//GO:0003774	ATP binding//motor activity	GO:0016459	myosin complex
c101067_g1	GO:0007049//GO:0006355	cell cycle//regulation of transcription, DNA-templated	GO:0005515//GO:0003700//GO:0043565	protein binding//sequence-specific DNA binding transcription factor activity//sequence-specific DNA binding	GO:0005667	transcription factor complex
c101072_g1	GO:0006511	ubiquitin-dependent protein catabolic process	GO:0004175	endopeptidase activity	GO:0019773	proteasome core complex, alpha-subunit complex
c101074_g1	--	--	GO:0005515	protein binding	--	--
c101075_g1	GO:0007155	cell adhesion	--	--	--	--
c101086_g1	GO:0009099//GO:0006554//GO:0006550//GO:0008652//GO:0006568//GO:0009097//GO:0019521//GO:0018874//GO:0006574//GO:0015940//GO:0055114//GO:0006552//GO:0009098//GO:0006098//GO:0006633//GO:0006631	valine biosynthetic process//lysine catabolic process//isoleucine catabolic process//cellular amino acid biosynthetic process//tryptophan metabolic process//isoleucine biosynthetic process//D-gluconate metabolic process//benzoate metabolic process//valine catabolic process//pantothenate biosynthetic process//oxidation-reduction process//leucine catabolic process//leucine biosynthetic process//pen…	GO:0003857//GO:0048037//GO:0004616//GO:0016616//GO:0004455//GO:0051287//GO:0016491	3-hydroxyacyl-CoA dehydrogenase activity//cofactor binding//phosphogluconate dehydrogenase (decarboxylating) activity//oxidoreductase activity, acting on the CH-OH group of donors, NAD or NADP as acceptor//ketol-acid reductoisomerase activity//NAD binding//oxidoreductase activity	--	--
c101088_g1	GO:0055114	oxidation-reduction process	GO:0016491	oxidoreductase activity	--	--
c101089_g1	GO:0006144//GO:0006508//GO:0006396	purine nucleobase metabolic process//proteolysis//RNA processing	GO:0070008//GO:0017111//GO:0004197//GO:0004252//GO:0016817//GO:0003968	serine-type exopeptidase activity//nucleoside-triphosphatase activity//cysteine-type endopeptidase activity//serine-type endopeptidase activity//hydrolase activity, acting on acid anhydrides//RNA-directed RNA polymerase activity	GO:0031379//GO:0005622	RNA-directed RNA polymerase complex//intracellular
c101090_g1	GO:0008152	metabolic process	GO:0016491	oxidoreductase activity	--	--
c101093_g1	GO:0016567	protein ubiquitination	GO:0008270//GO:0046872//GO:0004842//GO:0005515	zinc ion binding//metal ion binding//ubiquitin-protein transferase activity//protein binding	GO:0005680	anaphase-promoting complex
c101108_g1	--	--	GO:0003824//GO:0030170	catalytic activity//pyridoxal phosphate binding	--	--
c101110_g1	GO:0005975	carbohydrate metabolic process	GO:0004553	hydrolase activity, hydrolyzing O-glycosyl compounds	--	--
c101112_g1	GO:0015979	photosynthesis	--	--	GO:0016020//GO:0009523//GO:0009539	membrane//photosystem II//photosystem II reaction center
c10111_g1	GO:0006310	DNA recombination	GO:0003677//GO:0005515	DNA binding//protein binding	GO:0005634	nucleus
c101122_g1	GO:0046999	regulation of conjugation	--	--	GO:0019867	outer membrane
c101125_g1	GO:0042207//GO:0009072//GO:0006570	styrene catabolic process//aromatic amino acid family metabolic process//tyrosine metabolic process	GO:0004334	fumarylacetoacetase activity	--	--
c101126_g1	--	--	--	--	GO:0019033	viral tegument
c101134_g1	GO:0006470	protein dephosphorylation	GO:0003824//GO:0046872//GO:0004722	catalytic activity//metal ion binding//protein serine/threonine phosphatase activity	GO:0008287	protein serine/threonine phosphatase complex
c101135_g1	GO:0006886	intracellular protein transport	GO:0005543	phospholipid binding	--	--
c101136_g1	GO:0006869//GO:0042157	lipid transport//lipoprotein metabolic process	GO:0008289	lipid binding	GO:0005576	extracellular region
c101146_g1	--	--	GO:0008289	lipid binding	--	--
c101150_g1	GO:0055114//GO:0019310	oxidation-reduction process//inositol catabolic process	GO:0050113//GO:0005506	inositol oxygenase activity//iron ion binding	GO:0005737	cytoplasm
c101153_g1	--	--	GO:0016787//GO:0003677//GO:0005524	hydrolase activity//DNA binding//ATP binding	--	--
c101155_g1	GO:0042254//GO:0006412	ribosome biogenesis//translation	GO:0003735//GO:0003723	structural constituent of ribosome//RNA binding	GO:0005840//GO:0015935	ribosome//small ribosomal subunit
c101160_g1	GO:0007049	cell cycle	--	--	--	--
c101163_g1	GO:0006508	proteolysis	GO:0004190	aspartic-type endopeptidase activity	--	--
c101164_g1	GO:0051782//GO:0009432	negative regulation of cell division//SOS response	--	--	GO:0009276	Gram-negative-bacterium-type cell wall
c101166_g1	GO:0006357	regulation of transcription from RNA polymerase II promoter	--	--	GO:0033588	Elongator holoenzyme complex
c10117_g1	GO:0006810	transport	GO:0016820//GO:0005215//GO:0005524	hydrolase activity, acting on acid anhydrides, catalyzing transmembrane movement of substances//transporter activity//ATP binding	GO:0043190	ATP-binding cassette (ABC) transporter complex
c101184_g1	GO:0006479//GO:0034968//GO:0006554	protein methylation//histone lysine methylation//lysine catabolic process	GO:0042393//GO:0008270//GO:0018024	histone binding//zinc ion binding//histone-lysine N-methyltransferase activity	GO:0005634	nucleus
c101196_g1	GO:0015979	photosynthesis	--	--	GO:0042651//GO:0009654//GO:0009523	thylakoid membrane//photosystem II oxygen evolving complex//photosystem II
c1011_g1	GO:0019083	viral transcription	--	--	--	--
c101200_g1	GO:0006230//GO:0006206	TMP biosynthetic process//pyrimidine nucleobase metabolic process	GO:0005524//GO:0004797	ATP binding//thymidine kinase activity	--	--
c101210_g1	GO:0008152	metabolic process	GO:0003824	catalytic activity	--	--
c101215_g1	GO:0009086	methionine biosynthetic process	GO:0003871	5-methyltetrahydropteroyltriglutamate-homocysteine S-methyltransferase activity	--	--
c101217_g1	--	--	GO:0016787	hydrolase activity	--	--
c10121_g1	GO:0055114	oxidation-reduction process	GO:0016491//GO:0016627	oxidoreductase activity//oxidoreductase activity, acting on the CH-CH group of donors	--	--
c101243_g1	GO:0055114	oxidation-reduction process	GO:0016491	oxidoreductase activity	--	--
c101256_g1	GO:0008152//GO:0015996//GO:0015994	metabolic process//chlorophyll catabolic process//chlorophyll metabolic process	GO:0046872//GO:0008484//GO:0003824//GO:0016791//GO:0047746	metal ion binding//sulfuric ester hydrolase activity//catalytic activity//phosphatase activity//chlorophyllase activity	--	--
c101266_g1	GO:0006850	mitochondrial pyruvate transport	--	--	GO:0005743	mitochondrial inner membrane
c101269_g1	GO:0000105	histidine biosynthetic process	GO:0016829//GO:0004424	lyase activity//imidazoleglycerol-phosphate dehydratase activity	--	--
c10126_g1	GO:0055114//GO:0008152	oxidation-reduction process//metabolic process	GO:0016491	oxidoreductase activity	--	--
c101271_g1	GO:0006470	protein dephosphorylation	GO:0003824//GO:0004721	catalytic activity//phosphoprotein phosphatase activity	--	--
c101282_g1	--	--	GO:0003779	actin binding	GO:0005622	intracellular
c10128_g1	--	--	GO:0005515	protein binding	--	--
c101291_g1	--	--	GO:0003824	catalytic activity	--	--
c101292_g1	GO:0045132	meiotic chromosome segregation	--	--	GO:0005634//GO:0000775	nucleus//chromosome, centromeric region
c101297_g1	GO:0055085	transmembrane transport	GO:0022857	transmembrane transporter activity	GO:0016021	integral component of membrane
c101307_g1	GO:0006206//GO:0006230	pyrimidine nucleobase metabolic process//TMP biosynthetic process	GO:0005524//GO:0004797	ATP binding//thymidine kinase activity	--	--
c101309_g1	--	--	GO:0046872	metal ion binding	--	--
c101313_g1	GO:0016126//GO:0008299//GO:0006629//GO:0015936//GO:0006694//GO:0055114	sterol biosynthetic process//isoprenoid biosynthetic process//lipid metabolic process//coenzyme A metabolic process//steroid biosynthetic process//oxidation-reduction process	GO:0004420//GO:0050662//GO:0050661//GO:0042282	hydroxymethylglutaryl-CoA reductase (NADPH) activity//coenzyme binding//NADP binding//hydroxymethylglutaryl-CoA reductase activity	GO:0016021//GO:0005783	integral component of membrane//endoplasmic reticulum
c101314_g1	GO:0019064//GO:0007165	fusion of virus membrane with host plasma membrane//signal transduction	GO:0016788//GO:0046789	hydrolase activity, acting on ester bonds//host cell surface receptor binding	GO:0009986//GO:0019031	cell surface//viral envelope
c101315_g1	GO:0005975	carbohydrate metabolic process	GO:0004553	hydrolase activity, hydrolyzing O-glycosyl compounds	--	--
c101320_g1	GO:0006351//GO:0006144	transcription, DNA-templated//purine nucleobase metabolic process	GO:0003968//GO:0016787	RNA-directed RNA polymerase activity//hydrolase activity	GO:0031379	RNA-directed RNA polymerase complex
c101323_g1	GO:0006144//GO:0006790//GO:0000103	purine nucleobase metabolic process//sulfur compound metabolic process//sulfate assimilation	GO:0004020//GO:0005524//GO:0004781	adenylylsulfate kinase activity//ATP binding//sulfate adenylyltransferase (ATP) activity	--	--
c101329_g1	--	--	GO:0005515	protein binding	--	--
c101336_g1	--	--	GO:0005507	copper ion binding	--	--
c101337_g1	GO:0006260	DNA replication	--	--	GO:0005634//GO:0016020	nucleus//membrane
c101342_g1	GO:0005975//GO:0015986//GO:0030245//GO:0005985//GO:0015992//GO:0005982	carbohydrate metabolic process//ATP synthesis coupled proton transport//cellulose catabolic process//sucrose metabolic process//proton transport//starch metabolic process	GO:0015078//GO:0004553//GO:0008810	hydrogen ion transmembrane transporter activity//hydrolase activity, hydrolyzing O-glycosyl compounds//cellulase activity	GO:0000276	mitochondrial proton-transporting ATP synthase complex, coupling factor F(o)
c101346_g1	GO:0006302	double-strand break repair	GO:0005515//GO:0005507	protein binding//copper ion binding	--	--
c101350_g1	GO:0006355//GO:0044267	regulation of transcription, DNA-templated//cellular protein metabolic process	GO:0005524	ATP binding	GO:0005634	nucleus
c101351_g1	GO:0006184//GO:0051258//GO:0005975	GTP catabolic process//protein polymerization//carbohydrate metabolic process	GO:0005525//GO:0005524//GO:0003924//GO:0016773	GTP binding//ATP binding//GTPase activity//phosphotransferase activity, alcohol group as acceptor	GO:0043234	protein complex
c101360_g1	GO:0006446//GO:0006413	regulation of translational initiation//translational initiation	GO:0003723//GO:0003743	RNA binding//translation initiation factor activity	GO:0005840//GO:0005737	ribosome//cytoplasm
c101361_g1	GO:0042254//GO:0006412	ribosome biogenesis//translation	GO:0003735	structural constituent of ribosome	GO:0005840	ribosome
c101368_g1	GO:0006412	translation	GO:0005515	protein binding	--	--
c10136_g1	GO:0006367	transcription initiation from RNA polymerase II promoter	--	--	GO:0005672	transcription factor TFIIA complex
c101389_g1	GO:0008152	metabolic process	GO:0016747	transferase activity, transferring acyl groups other than amino-acyl groups	--	--
c101391_g1	GO:0042549//GO:0015979	photosystem II stabilization//photosynthesis	GO:0005509	calcium ion binding	GO:0009523//GO:0009654//GO:0019898	photosystem II//photosystem II oxygen evolving complex//extrinsic component of membrane
c101398_g1	GO:0008152	metabolic process	--	--	--	--
c101409_g1	GO:0006457	protein folding	GO:0051082	unfolded protein binding	GO:0016020	membrane
c10140_g1	GO:0055085	transmembrane transport	GO:0022857	transmembrane transporter activity	GO:0016021	integral component of membrane
c101418_g1	--	--	--	--	GO:0016021	integral component of membrane
c10141_g1	GO:0006412//GO:0042254	translation//ribosome biogenesis	GO:0003735	structural constituent of ribosome	GO:0005840	ribosome
c101421_g1	GO:0045893	positive regulation of transcription, DNA-templated	--	--	GO:0005634	nucleus
c101424_g1	GO:0006470	protein dephosphorylation	GO:0000287//GO:0004721//GO:0030145	magnesium ion binding//phosphoprotein phosphatase activity//manganese ion binding	--	--
c101426_g1	--	--	GO:0042802//GO:0005515	identical protein binding//protein binding	--	--
c10142_g1	GO:0006952//GO:0042742	defense response//defense response to bacterium	--	--	GO:0005576	extracellular region
c101437_g1	GO:0006807//GO:0009252	nitrogen compound metabolic process//peptidoglycan biosynthetic process	GO:0004356	glutamate-ammonia ligase activity	--	--
c10143_g1	--	--	GO:0005515	protein binding	--	--
c101447_g1	GO:0009405//GO:0007165	pathogenesis//signal transduction	GO:0004872	receptor activity	GO:0016021	integral component of membrane
c101451_g1	GO:0005975	carbohydrate metabolic process	GO:0016773	phosphotransferase activity, alcohol group as acceptor	--	--
c101460_g1	--	--	GO:0003824	catalytic activity	--	--
c101474_g1	GO:0006355//GO:0016192	regulation of transcription, DNA-templated//vesicle-mediated transport	GO:0003677	DNA binding	GO:0005634//GO:0016021	nucleus//integral component of membrane
c101475_g1	GO:0006355	regulation of transcription, DNA-templated	GO:0003700//GO:0008270	sequence-specific DNA binding transcription factor activity//zinc ion binding	GO:0005634//GO:0005667	nucleus//transcription factor complex
c101476_g1	GO:0006278	RNA-dependent DNA replication	GO:0003723//GO:0003964	RNA binding//RNA-directed DNA polymerase activity	--	--
c101501_g1	GO:0055085//GO:0006810	transmembrane transport//transport	--	--	GO:0016020	membrane
c101516_g1	GO:0008608	attachment of spindle microtubules to kinetochore	--	--	GO:0042729//GO:0005876	DASH complex//spindle microtubule
c101526_g1	GO:0015992//GO:0015991	proton transport//ATP hydrolysis coupled proton transport	GO:0015078	hydrogen ion transmembrane transporter activity	GO:0033177	proton-transporting two-sector ATPase complex, proton-transporting domain
c101527_g1	--	--	--	--	GO:0016020	membrane
c101529_g1	GO:0030866	cortical actin cytoskeleton organization	GO:0008092	cytoskeletal protein binding	GO:0005856	cytoskeleton
c10152_g1	GO:0006200//GO:0007017//GO:0007018	ATP catabolic process//microtubule-based process//microtubule-based movement	GO:0005524//GO:0003777//GO:0016887	ATP binding//microtubule motor activity//ATPase activity	GO:0005874//GO:0030286	microtubule//dynein complex
c101533_g1	--	--	GO:0008270	zinc ion binding	--	--
c101549_g1	GO:0006355	regulation of transcription, DNA-templated	GO:0003700	sequence-specific DNA binding transcription factor activity	GO:0042025//GO:0005667	host cell nucleus//transcription factor complex
c101558_g1	--	--	GO:0003677//GO:0046872	DNA binding//metal ion binding	--	--
c101560_g1	GO:0006468	protein phosphorylation	GO:0005524//GO:0004672	ATP binding//protein kinase activity	--	--
c101562_g1	GO:0007165//GO:0006278	signal transduction//RNA-dependent DNA replication	GO:0003964//GO:0003723	RNA-directed DNA polymerase activity//RNA binding	--	--
c101565_g1	GO:0006810	transport	GO:0005215	transporter activity	GO:0016020	membrane
c101569_g1	--	--	--	--	GO:0016021	integral component of membrane
c101570_g1	--	--	GO:0045502//GO:0042803//GO:0008134	dynein binding//protein homodimerization activity//transcription factor binding	GO:0005667//GO:0030286	transcription factor complex//dynein complex
c101572_g1	GO:0006563//GO:0035999//GO:0006544//GO:0032259	L-serine metabolic process//tetrahydrofolate interconversion//glycine metabolic process//methylation	GO:0030170//GO:0008168//GO:0004372	pyridoxal phosphate binding//methyltransferase activity//glycine hydroxymethyltransferase activity	--	--
c101583_g1	--	--	GO:0003690	double-stranded DNA binding	GO:0005737	cytoplasm
c101584_g1	GO:0006568//GO:0015947//GO:0006804//GO:0006979//GO:0055114	tryptophan metabolic process//methane metabolic process//peroxidase reaction//response to oxidative stress//oxidation-reduction process	GO:0004096//GO:0020037	catalase activity//heme binding	--	--
c101587_g1	--	--	GO:0003676	nucleic acid binding	--	--
c101592_g1	--	--	GO:0008375	acetylglucosaminyltransferase activity	GO:0016020	membrane
c101605_g1	--	--	GO:0005515	protein binding	--	--
c101614_g1	GO:0006468	protein phosphorylation	GO:0005524//GO:0004672	ATP binding//protein kinase activity	--	--
c101618_g1	--	--	--	--	GO:0005634	nucleus
c101619_g1	GO:0015074	DNA integration	--	--	--	--
c101628_g1	GO:0006891	intra-Golgi vesicle-mediated transport	--	--	GO:0030173	integral component of Golgi membrane
c101637_g1	GO:0006508	proteolysis	GO:0004252	serine-type endopeptidase activity	--	--
c101638_g1	GO:0045493//GO:0005975	xylan catabolic process//carbohydrate metabolic process	GO:0046559//GO:0003824	alpha-glucuronidase activity//catalytic activity	GO:0005576	extracellular region
c101657_g1	--	--	GO:0005515	protein binding	--	--
c101658_g1	GO:0008152	metabolic process	GO:0016787	hydrolase activity	--	--
c10165_g1	--	--	GO:0016787	hydrolase activity	--	--
c101667_g1	GO:0008152	metabolic process	GO:0016758	transferase activity, transferring hexosyl groups	--	--
c101675_g1	GO:0006206//GO:0006230	pyrimidine nucleobase metabolic process//TMP biosynthetic process	GO:0004797//GO:0005524	thymidine kinase activity//ATP binding	GO:0016021	integral component of membrane
c101683_g1	GO:0018279//GO:0006486	protein N-linked glycosylation via asparagine//protein glycosylation	GO:0004579	dolichyl-diphosphooligosaccharide-protein glycotransferase activity	GO:0008250//GO:0016021//GO:0005783	oligosaccharyltransferase complex//integral component of membrane//endoplasmic reticulum
c101705_g1	GO:0006144//GO:0006790//GO:0000103	purine nucleobase metabolic process//sulfur compound metabolic process//sulfate assimilation	GO:0005524//GO:0004020//GO:0000166//GO:0016301	ATP binding//adenylylsulfate kinase activity//nucleotide binding//kinase activity	--	--
c101709_g1	GO:0016568//GO:0006355	chromatin modification//regulation of transcription, DNA-templated	GO:0005515//GO:0003682	protein binding//chromatin binding	GO:0005634//GO:0000785	nucleus//chromatin
c101711_g1	--	--	GO:0005515	protein binding	--	--
c101713_g1	GO:0006206//GO:0006537//GO:0055114//GO:0006807//GO:0006222	pyrimidine nucleobase metabolic process//glutamate biosynthetic process//oxidation-reduction process//nitrogen compound metabolic process//UMP biosynthetic process	GO:0003824//GO:0016638//GO:0018580//GO:0016491//GO:0004152//GO:0015930	catalytic activity//oxidoreductase activity, acting on the CH-NH2 group of donors//nitronate monooxygenase activity//oxidoreductase activity//dihydroorotate dehydrogenase activity//glutamate synthase activity	--	--
c101714_g1	--	--	GO:0005515	protein binding	--	--
c101718_g1	GO:0006810	transport	GO:0005215	transporter activity	GO:0016020	membrane
c101719_g1	GO:0005985//GO:0005982//GO:0005991	sucrose metabolic process//starch metabolic process//trehalose metabolic process	GO:0004555	alpha,alpha-trehalase activity	--	--
c101725_g1	GO:0008209//GO:0055114//GO:0008207//GO:0006694//GO:0008210	androgen metabolic process//oxidation-reduction process//C21-steroid hormone metabolic process//steroid biosynthetic process//estrogen metabolic process	GO:0016491//GO:0003854//GO:0016616	oxidoreductase activity//3-beta-hydroxy-delta5-steroid dehydrogenase activity//oxidoreductase activity, acting on the CH-OH group of donors, NAD or NADP as acceptor	--	--
c101729_g1	--	--	--	--	GO:0019028	viral capsid
c10172_g1	GO:0019058	viral life cycle	--	--	GO:0019031	viral envelope
c101737_g1	GO:0055114//GO:0008033	oxidation-reduction process//tRNA processing	GO:0050660//GO:0017150	flavin adenine dinucleotide binding//tRNA dihydrouridine synthase activity	--	--
c101748_g1	GO:0019087	transformation of host cell by virus	--	--	GO:0016021	integral component of membrane
c101749_g1	--	--	--	--	GO:0016020	membrane
c10174_g1	GO:0006355	regulation of transcription, DNA-templated	GO:0003774//GO:0003677//GO:0005524	motor activity//DNA binding//ATP binding	GO:0016459//GO:0005634	myosin complex//nucleus
c101751_g1	--	--	GO:0046983//GO:0003677	protein dimerization activity//DNA binding	--	--
c101758_g1	GO:0022904	respiratory electron transport chain	GO:0016651	oxidoreductase activity, acting on NAD(P)H	GO:0005743	mitochondrial inner membrane
c101764_g1	--	--	GO:0005515	protein binding	--	--
c101766_g1	GO:0055114	oxidation-reduction process	GO:0016491	oxidoreductase activity	--	--
c101767_g1	GO:0006955//GO:0040007//GO:0007165//GO:0008283	immune response//growth//signal transduction//cell proliferation	GO:0005135//GO:0008083	interleukin-3 receptor binding//growth factor activity	GO:0005894//GO:0005576	interleukin-3 receptor complex//extracellular region
c101770_g1	--	--	--	--	GO:0019028	viral capsid
c101776_g1	GO:0006355	regulation of transcription, DNA-templated	GO:0003700	sequence-specific DNA binding transcription factor activity	GO:0005667	transcription factor complex
c101777_g1	GO:0006508	proteolysis	--	--	GO:0016020	membrane
c101790_g1	GO:0015979	photosynthesis	--	--	GO:0009539//GO:0009523	photosystem II reaction center//photosystem II
c101792_g1	GO:0006412//GO:0042254	translation//ribosome biogenesis	GO:0003735	structural constituent of ribosome	GO:0005840//GO:0005622	ribosome//intracellular
c101793_g1	GO:0044267//GO:0006457	cellular protein metabolic process//protein folding	GO:0051082//GO:0005524	unfolded protein binding//ATP binding	GO:0005737	cytoplasm
c101802_g1	GO:0015979	photosynthesis	--	--	GO:0009522//GO:0009538	photosystem I//photosystem I reaction center
c101804_g1	--	--	GO:0008270//GO:0046872//GO:0005515	zinc ion binding//metal ion binding//protein binding	--	--
c10180_g1	GO:0006952//GO:0009847	defense response//spore germination	--	--	GO:0016021	integral component of membrane
c101811_g1	GO:0006206//GO:0006144//GO:0006351	pyrimidine nucleobase metabolic process//purine nucleobase metabolic process//transcription, DNA-templated	GO:0003899//GO:0003677	DNA-directed RNA polymerase activity//DNA binding	GO:0005730	nucleolus
c101812_g1	GO:0006412//GO:0006810	translation//transport	GO:0008168	methyltransferase activity	--	--
c101813_g1	GO:0055085//GO:0006810	transmembrane transport//transport	--	--	GO:0016020	membrane
c101814_g1	GO:0019836	hemolysis by symbiont of host erythrocytes	--	--	GO:0005576	extracellular region
c101818_g1	GO:0055114	oxidation-reduction process	GO:0016209//GO:0016491	antioxidant activity//oxidoreductase activity	--	--
c101819_g1	GO:0055114	oxidation-reduction process	GO:0016491//GO:0005507	oxidoreductase activity//copper ion binding	--	--
c101826_g1	--	--	GO:0051536//GO:0003824	iron-sulfur cluster binding//catalytic activity	--	--
c101830_g1	GO:0006412//GO:0042254//GO:0006298	translation//ribosome biogenesis//mismatch repair	GO:0004519//GO:0003735	endonuclease activity//structural constituent of ribosome	GO:0005622//GO:0005840	intracellular//ribosome
c101831_g1	GO:0042981	regulation of apoptotic process	GO:0005515	protein binding	--	--
c101836_g1	GO:0046486//GO:0016042	glycerolipid metabolic process//lipid catabolic process	GO:0003847	1-alkyl-2-acetylglycerophosphocholine esterase activity	GO:0008247	1-alkyl-2-acetylglycerophosphocholine esterase complex
c101849_g1	GO:0006357	regulation of transcription from RNA polymerase II promoter	GO:0001104	RNA polymerase II transcription cofactor activity	GO:0016592	mediator complex
c101851_g1	--	--	GO:0016746	transferase activity, transferring acyl groups	--	--
c10186_g1	--	--	GO:0005525	GTP binding	--	--
c101870_g1	GO:0006108//GO:0044262//GO:0055114//GO:0046487//GO:0019643//GO:0006099//GO:0006090	malate metabolic process//cellular carbohydrate metabolic process//oxidation-reduction process//glyoxylate metabolic process//reductive tricarboxylic acid cycle//tricarboxylic acid cycle//pyruvate metabolic process	GO:0000166//GO:0016491//GO:0030060	nucleotide binding//oxidoreductase activity//L-malate dehydrogenase activity	--	--
c101877_g1	GO:0006886	intracellular protein transport	--	--	GO:0005737	cytoplasm
c101887_g1	GO:0015074	DNA integration	--	--	--	--
c101888_g1	GO:0006508	proteolysis	GO:0008236	serine-type peptidase activity	--	--
c101893_g1	GO:0006522//GO:0006531//GO:0006529	alanine metabolic process//aspartate metabolic process//asparagine biosynthetic process	GO:0004066	asparagine synthase (glutamine-hydrolyzing) activity	--	--
c101894_g1	GO:0009847	spore germination	--	--	GO:0016021	integral component of membrane
c10189_g1	GO:0006811	ion transport	GO:0005216	ion channel activity	GO:0016020	membrane
c101904_g1	GO:0009405//GO:0007165//GO:0051252//GO:0006396//GO:0007268	pathogenesis//signal transduction//regulation of RNA metabolic process//RNA processing//synaptic transmission	GO:0030550//GO:0004525//GO:0003723	acetylcholine receptor inhibitor activity//ribonuclease III activity//RNA binding	GO:0005576	extracellular region
c101905_g1	--	--	--	--	GO:0005737	cytoplasm
c101906_g1	GO:0006807//GO:0006144//GO:0000256	nitrogen compound metabolic process//purine nucleobase metabolic process//allantoin catabolic process	GO:0004037	allantoicase activity	--	--
c101908_g1	GO:0009086//GO:0007049//GO:0045859//GO:0008652	methionine biosynthetic process//cell cycle//regulation of protein kinase activity//cellular amino acid biosynthetic process	GO:0003871//GO:0008270//GO:0016538	5-methyltetrahydropteroyltriglutamate-homocysteine S-methyltransferase activity//zinc ion binding//cyclin-dependent protein serine/threonine kinase regulator activity	--	--
c101909_g1	GO:0006457	protein folding	GO:0005509//GO:0051082	calcium ion binding//unfolded protein binding	GO:0005783	endoplasmic reticulum
c101912_g1	GO:0006351//GO:0006465//GO:0055114//GO:0006206//GO:0006144	transcription, DNA-templated//signal peptide processing//oxidation-reduction process//pyrimidine nucleobase metabolic process//purine nucleobase metabolic process	GO:0003899//GO:0008233//GO:0016491	DNA-directed RNA polymerase activity//peptidase activity//oxidoreductase activity	GO:0005787//GO:0016021//GO:0005730	signal peptidase complex//integral component of membrane//nucleolus
c101921_g1	GO:0006508	proteolysis	GO:0004190	aspartic-type endopeptidase activity	--	--
c101922_g1	--	--	GO:0004386//GO:0005524//GO:0003676	helicase activity//ATP binding//nucleic acid binding	--	--
c101928_g1	GO:0030328//GO:0055114	prenylcysteine catabolic process//oxidation-reduction process	GO:0016670	oxidoreductase activity, acting on a sulfur group of donors, oxygen as acceptor	--	--
c101937_g1	GO:0015976//GO:0006094//GO:0006099	carbon utilization//gluconeogenesis//tricarboxylic acid cycle	GO:0005524//GO:0004612	ATP binding//phosphoenolpyruvate carboxykinase (ATP) activity	--	--
c101940_g1	GO:0006810	transport	--	--	--	--
c10195_g1	--	--	GO:0046983	protein dimerization activity	--	--
c101960_g1	GO:0055085	transmembrane transport	--	--	GO:0016021	integral component of membrane
c101967_g1	GO:0006508	proteolysis	GO:0004197	cysteine-type endopeptidase activity	--	--
c101968_g1	--	--	GO:0046872	metal ion binding	--	--
c101969_g1	GO:0006260	DNA replication	GO:0003887//GO:0003677//GO:0000166	DNA-directed DNA polymerase activity//DNA binding//nucleotide binding	GO:0042575	DNA polymerase complex
c101970_g1	GO:0055114//GO:0006118	oxidation-reduction process//electron transport	GO:0009055	electron carrier activity	--	--
c101971_g1	GO:0055114	oxidation-reduction process	GO:0016491	oxidoreductase activity	--	--
c101972_g1	GO:0006807	nitrogen compound metabolic process	GO:0016814//GO:0016787//GO:0008270	hydrolase activity, acting on carbon-nitrogen (but not peptide) bonds, in cyclic amidines//hydrolase activity//zinc ion binding	--	--
c101976_g1	GO:0009058	biosynthetic process	GO:0030170	pyridoxal phosphate binding	--	--
c10197_g1	--	--	GO:0005515	protein binding	--	--
c101981_g1	GO:0007165	signal transduction	--	--	GO:0016020	membrane
c101986_g1	--	--	GO:0016747	transferase activity, transferring acyl groups other than amino-acyl groups	--	--
c101988_g1	GO:0055114	oxidation-reduction process	GO:0016705	oxidoreductase activity, acting on paired donors, with incorporation or reduction of molecular oxygen	--	--
c101991_g1	--	--	GO:0003676	nucleic acid binding	--	--
c101999_g1	GO:0000398//GO:0000226	mRNA splicing, via spliceosome//microtubule cytoskeleton organization	GO:0003723	RNA binding	GO:0005874//GO:0005634	microtubule//nucleus
c101_g1	GO:0006890//GO:0005975//GO:0045227	retrograde vesicle-mediated transport, Golgi to ER//carbohydrate metabolic process//capsule polysaccharide biosynthetic process	GO:0004415//GO:0005198//GO:0005515	hyalurononglucosaminidase activity//structural molecule activity//protein binding	--	--
c102007_g1	GO:0006013//GO:0005975	mannose metabolic process//carbohydrate metabolic process	GO:0015923	mannosidase activity	--	--
c10200_g1	GO:0006357	regulation of transcription from RNA polymerase II promoter	GO:0001104	RNA polymerase II transcription cofactor activity	GO:0016592	mediator complex
c102013_g1	GO:0005985//GO:0042545//GO:0005982	sucrose metabolic process//cell wall modification//starch metabolic process	GO:0045330//GO:0030599	aspartyl esterase activity//pectinesterase activity	GO:0005618	cell wall
c10202_g1	--	--	--	--	GO:0019028	viral capsid
c102031_g1	--	--	GO:0042802	identical protein binding	--	--
c102032_g1	GO:0005975	carbohydrate metabolic process	GO:0004553	hydrolase activity, hydrolyzing O-glycosyl compounds	--	--
c102034_g1	GO:0006813//GO:0008152	potassium ion transport//metabolic process	GO:0016746//GO:0015269	transferase activity, transferring acyl groups//calcium-activated potassium channel activity	GO:0016020	membrane
c102035_g1	--	--	--	--	GO:0016021	integral component of membrane
c102038_g1	GO:0055085	transmembrane transport	--	--	GO:0016021	integral component of membrane
c102045_g1	GO:0019049	evasion or tolerance of host defenses by virus	--	--	--	--
c10204_g1	--	--	GO:0046872	metal ion binding	--	--
c102052_g1	GO:0006357	regulation of transcription from RNA polymerase II promoter	GO:0001104	RNA polymerase II transcription cofactor activity	GO:0016592	mediator complex
c10207_g1	--	--	GO:0046983	protein dimerization activity	--	--
c102106_g1	--	--	GO:0046983	protein dimerization activity	--	--
c102110_g1	GO:0006184	GTP catabolic process	GO:0019003//GO:0005525//GO:0003924	GDP binding//GTP binding//GTPase activity	--	--
c102112_g1	--	--	GO:0003723	RNA binding	--	--
c102116_g1	--	--	GO:0005515	protein binding	--	--
c102128_g1	GO:0000162//GO:0006571//GO:0009821//GO:0009074//GO:0006536//GO:0006103//GO:0009094	tryptophan biosynthetic process//tyrosine biosynthetic process//alkaloid biosynthetic process//aromatic amino acid family catabolic process//glutamate metabolic process//2-oxoglutarate metabolic process//L-phenylalanine biosynthetic process	GO:0030170//GO:0004838	pyridoxal phosphate binding//L-tyrosine:2-oxoglutarate aminotransferase activity	--	--
c102130_g1	GO:0008152	metabolic process	GO:0016846	carbon-sulfur lyase activity	--	--
c102134_g1	--	--	GO:0016746	transferase activity, transferring acyl groups	--	--
c102141_g1	--	--	GO:0003676	nucleic acid binding	--	--
c10214_g1	GO:0006144//GO:0006351//GO:0006206	purine nucleobase metabolic process//transcription, DNA-templated//pyrimidine nucleobase metabolic process	GO:0003899//GO:0003677	DNA-directed RNA polymerase activity//DNA binding	GO:0005730	nucleolus
c102155_g1	GO:0007010	cytoskeleton organization	GO:0003779	actin binding	--	--
c102160_g1	GO:0055114	oxidation-reduction process	GO:0016491//GO:0016209	oxidoreductase activity//antioxidant activity	--	--
c102165_g1	GO:0031556//GO:0031554	transcriptional attenuation by ribosome//regulation of DNA-templated transcription, termination	--	--	--	--
c102171_g1	GO:0044267	cellular protein metabolic process	GO:0005524	ATP binding	--	--
c102186_g1	GO:0006355	regulation of transcription, DNA-templated	GO:0003700	sequence-specific DNA binding transcription factor activity	GO:0005634//GO:0005667	nucleus//transcription factor complex
c102188_g1	GO:0000902	cell morphogenesis	--	--	--	--
c102195_g1	--	--	GO:0004252	serine-type endopeptidase activity	GO:0016021	integral component of membrane
c102196_g1	GO:0006468	protein phosphorylation	GO:0004672//GO:0005524	protein kinase activity//ATP binding	--	--
c1021_g1	--	--	GO:0003676//GO:0005524//GO:0008026	nucleic acid binding//ATP binding//ATP-dependent helicase activity	--	--
c102200_g1	GO:0009058	biosynthetic process	--	--	--	--
c102205_g1	GO:0005975	carbohydrate metabolic process	GO:0004553	hydrolase activity, hydrolyzing O-glycosyl compounds	--	--
c102206_g1	--	--	GO:0003824	catalytic activity	--	--
c102208_g1	GO:0006418	tRNA aminoacylation for protein translation	GO:0004812//GO:0005524//GO:0000166	aminoacyl-tRNA ligase activity//ATP binding//nucleotide binding	--	--
c102210_g1	GO:0006629	lipid metabolic process	GO:0016788	hydrolase activity, acting on ester bonds	--	--
c102213_g1	GO:0019083	viral transcription	--	--	--	--
c102225_g1	GO:0006278	RNA-dependent DNA replication	GO:0003964//GO:0003723	RNA-directed DNA polymerase activity//RNA binding	--	--
c102232_g1	GO:0019068//GO:0008152	virion assembly//metabolic process	GO:0005198//GO:0003824	structural molecule activity//catalytic activity	GO:0016021	integral component of membrane
c102235_g1	--	--	GO:0016787	hydrolase activity	--	--
c102236_g1	GO:0046486//GO:0007205//GO:0009395	glycerolipid metabolic process//protein kinase C-activating G-protein coupled receptor signaling pathway//phospholipid catabolic process	GO:0004143	diacylglycerol kinase activity	--	--
c102242_g1	GO:0055114//GO:0006979//GO:0006804//GO:0006749	oxidation-reduction process//response to oxidative stress//peroxidase reaction//glutathione metabolic process	GO:0004602	glutathione peroxidase activity	--	--
c102247_g1	GO:0055114	oxidation-reduction process	GO:0046872//GO:0016491	metal ion binding//oxidoreductase activity	--	--
c102249_g1	GO:0007218	neuropeptide signaling pathway	--	--	--	--
c102251_g1	--	--	--	--	GO:0016021//GO:0016020	integral component of membrane//membrane
c102252_g1	GO:0006397	mRNA processing	GO:0003723	RNA binding	GO:0005634//GO:0005737	nucleus//cytoplasm
c102253_g1	--	--	GO:0005524	ATP binding	--	--
c102259_g1	GO:0007218	neuropeptide signaling pathway	--	--	--	--
c102277_g1	GO:0055085	transmembrane transport	GO:0022857	transmembrane transporter activity	GO:0016021	integral component of membrane
c102280_g1	GO:0006118//GO:0015992//GO:0006123	electron transport//proton transport//mitochondrial electron transport, cytochrome c to oxygen	GO:0009055//GO:0004129	electron carrier activity//cytochrome-c oxidase activity	GO:0005746//GO:0045277	mitochondrial respiratory chain//respiratory chain complex IV
c102283_g1	GO:0008152	metabolic process	GO:0016491	oxidoreductase activity	--	--
c102292_g1	GO:0006355	regulation of transcription, DNA-templated	GO:0003700//GO:0008270//GO:0043565	sequence-specific DNA binding transcription factor activity//zinc ion binding//sequence-specific DNA binding	GO:0005667	transcription factor complex
c102295_g1	GO:0007264	small GTPase mediated signal transduction	GO:0005525	GTP binding	--	--
c102302_g1	GO:0015979//GO:0042549//GO:0042254//GO:0006412//GO:0006281	photosynthesis//photosystem II stabilization//ribosome biogenesis//translation//DNA repair	GO:0003677//GO:0008270//GO:0003735	DNA binding//zinc ion binding//structural constituent of ribosome	GO:0009523//GO:0019898//GO:0009654//GO:0005622//GO:0005840	photosystem II//extrinsic component of membrane//photosystem II oxygen evolving complex//intracellular//ribosome
c102308_g1	GO:0006351	transcription, DNA-templated	GO:0008270//GO:0003677	zinc ion binding//DNA binding	GO:0005634	nucleus
c102326_g1	GO:0005975	carbohydrate metabolic process	GO:0004553	hydrolase activity, hydrolyzing O-glycosyl compounds	--	--
c102343_g1	GO:0015992//GO:0015986	proton transport//ATP synthesis coupled proton transport	GO:0015078	hydrogen ion transmembrane transporter activity	GO:0000276	mitochondrial proton-transporting ATP synthase complex, coupling factor F(o)
c102348_g1	GO:0005975	carbohydrate metabolic process	GO:0004553	hydrolase activity, hydrolyzing O-glycosyl compounds	--	--
c102349_g1	GO:0007049	cell cycle	GO:0005525	GTP binding	--	--
c102354_g1	GO:0006351	transcription, DNA-templated	GO:0003677//GO:0008270	DNA binding//zinc ion binding	GO:0005634	nucleus
c102356_g1	GO:0006541	glutamine metabolic process	GO:0016787	hydrolase activity	--	--
c102370_g1	GO:0042742	defense response to bacterium	--	--	--	--
c102374_g1	GO:0032324	molybdopterin cofactor biosynthetic process	--	--	--	--
c102400_g1	GO:0008152	metabolic process	GO:0003824	catalytic activity	--	--
c102412_g1	GO:0034080	centromere-specific nucleosome assembly	--	--	GO:0000775	chromosome, centromeric region
c102425_g1	GO:0006313//GO:0015074	transposition, DNA-mediated//DNA integration	GO:0003677//GO:0004803	DNA binding//transposase activity	--	--
c102427_g1	GO:0007219//GO:0007275	Notch signaling pathway//multicellular organismal development	--	--	GO:0016021	integral component of membrane
c102430_g1	GO:0006144//GO:0006412//GO:0006536//GO:0042254//GO:0006164//GO:0006177	purine nucleobase metabolic process//translation//glutamate metabolic process//ribosome biogenesis//purine nucleotide biosynthetic process//GMP biosynthetic process	GO:0005524//GO:0003735//GO:0003922	ATP binding//structural constituent of ribosome//GMP synthase (glutamine-hydrolyzing) activity	GO:0005840	ribosome
c102435_g1	GO:0005975	carbohydrate metabolic process	GO:0016758	transferase activity, transferring hexosyl groups	GO:0016020	membrane
c102437_g1	GO:0042998	positive regulation of Golgi to plasma membrane protein transport	GO:0071253	connexin binding	GO:0005802	trans-Golgi network
c102438_g1	GO:0008152	metabolic process	GO:0016747//GO:0003824	transferase activity, transferring acyl groups other than amino-acyl groups//catalytic activity	--	--
c102440_g1	GO:0006816//GO:0006810	calcium ion transport//transport	GO:0005246//GO:0042030	calcium channel regulator activity//ATPase inhibitor activity	GO:0016020	membrane
c102462_g1	GO:0016117//GO:0055114//GO:0006550//GO:0006552//GO:0006554//GO:0008033//GO:0006574//GO:0006631//GO:0006633//GO:0018874//GO:0006568	carotenoid biosynthetic process//oxidation-reduction process//isoleucine catabolic process//leucine catabolic process//lysine catabolic process//tRNA processing//valine catabolic process//fatty acid metabolic process//fatty acid biosynthetic process//benzoate metabolic process//tryptophan metabolic process	GO:0016491//GO:0003857//GO:0016705//GO:0050660	oxidoreductase activity//3-hydroxyacyl-CoA dehydrogenase activity//oxidoreductase activity, acting on paired donors, with incorporation or reduction of molecular oxygen//flavin adenine dinucleotide binding	--	--
c102465_g1	GO:0005992	trehalose biosynthetic process	GO:0003824	catalytic activity	--	--
c102469_g1	GO:0055114//GO:0008152	oxidation-reduction process//metabolic process	GO:0016491	oxidoreductase activity	--	--
c10246_g1	--	--	--	--	GO:0016021	integral component of membrane
c102477_g1	GO:0008152	metabolic process	GO:0003824	catalytic activity	--	--
c102480_g1	GO:0016579//GO:0006511	protein deubiquitination//ubiquitin-dependent protein catabolic process	GO:0004221	ubiquitin thiolesterase activity	--	--
c10248_g1	GO:0006468	protein phosphorylation	GO:0005524//GO:0004672	ATP binding//protein kinase activity	--	--
c102499_g1	GO:0006508	proteolysis	GO:0016740//GO:0016817//GO:0008242//GO:0004197//GO:0016788	transferase activity//hydrolase activity, acting on acid anhydrides//omega peptidase activity//cysteine-type endopeptidase activity//hydrolase activity, acting on ester bonds	--	--
c102501_g1	GO:0042254	ribosome biogenesis	GO:0016787	hydrolase activity	--	--
c102505_g1	GO:0055085	transmembrane transport	--	--	GO:0016021	integral component of membrane
c102511_g1	GO:0006012//GO:0005985//GO:0005982	galactose metabolic process//sucrose metabolic process//starch metabolic process	GO:0004564//GO:0016787//GO:0004575	beta-fructofuranosidase activity//hydrolase activity//sucrose alpha-glucosidase activity	GO:0017177	glucosidase II complex
c102512_g1	GO:0015074	DNA integration	--	--	--	--
c10251_g1	GO:0055114	oxidation-reduction process	GO:0005506//GO:0016705//GO:0020037	iron ion binding//oxidoreductase activity, acting on paired donors, with incorporation or reduction of molecular oxygen//heme binding	--	--
c102521_g1	--	--	GO:0004869	cysteine-type endopeptidase inhibitor activity	--	--
c102522_g1	GO:0006505//GO:0006886//GO:0009058	GPI anchor metabolic process//intracellular protein transport//biosynthetic process	GO:0016787//GO:0016788	hydrolase activity//hydrolase activity, acting on ester bonds	--	--
c102525_g1	GO:0055085	transmembrane transport	GO:0022857	transmembrane transporter activity	GO:0016021	integral component of membrane
c102537_g1	--	--	--	--	GO:0019033	viral tegument
c102545_g1	GO:0006886//GO:0016192	intracellular protein transport//vesicle-mediated transport	GO:0005198	structural molecule activity	GO:0030117	membrane coat
c102547_g1	GO:0006278	RNA-dependent DNA replication	GO:0003723//GO:0003964	RNA binding//RNA-directed DNA polymerase activity	--	--
c102559_g1	GO:0009098	leucine biosynthetic process	--	--	--	--
c102562_g1	GO:0042254	ribosome biogenesis	--	--	GO:0005622	intracellular
c102564_g1	--	--	GO:0046983	protein dimerization activity	--	--
c102569_g1	GO:0006144//GO:0006351//GO:0006206	purine nucleobase metabolic process//transcription, DNA-templated//pyrimidine nucleobase metabolic process	GO:0003899//GO:0003677	DNA-directed RNA polymerase activity//DNA binding	GO:0005730	nucleolus
c102583_g1	GO:0055114	oxidation-reduction process	GO:0016491//GO:0008270	oxidoreductase activity//zinc ion binding	--	--
c102585_g1	GO:0045454//GO:0055114	cell redox homeostasis//oxidation-reduction process	--	--	--	--
c102604_g1	GO:0006811//GO:0006810	ion transport//transport	GO:0005216	ion channel activity	GO:0016021	integral component of membrane
c102606_g1	GO:0007049//GO:0007059//GO:0007264//GO:0006810//GO:0051301	cell cycle//chromosome segregation//small GTPase mediated signal transduction//transport//cell division	GO:0005525//GO:0003724//GO:0005524//GO:0016887//GO:0000166//GO:0003677//GO:0003723//GO:0003924	GTP binding//RNA helicase activity//ATP binding//ATPase activity//nucleotide binding//DNA binding//RNA binding//GTPase activity	GO:0016021//GO:0005622	integral component of membrane//intracellular
c102617_g1	GO:0006357	regulation of transcription from RNA polymerase II promoter	GO:0001104	RNA polymerase II transcription cofactor activity	GO:0016592	mediator complex
c102627_g1	--	--	--	--	GO:0016021	integral component of membrane
c102639_g1	GO:0006508//GO:0006310	proteolysis//DNA recombination	GO:0004185//GO:0003677//GO:0000150	serine-type carboxypeptidase activity//DNA binding//recombinase activity	--	--
c102642_g1	GO:0008152//GO:0046686//GO:0055114	metabolic process//response to cadmium ion//oxidation-reduction process	GO:0016620//GO:0005524//GO:0016491	oxidoreductase activity, acting on the aldehyde or oxo group of donors, NAD or NADP as acceptor//ATP binding//oxidoreductase activity	GO:0005739//GO:0009507	mitochondrion//chloroplast
c102647_g1	GO:0015947//GO:0006568//GO:0055114//GO:0006979//GO:0006804	methane metabolic process//tryptophan metabolic process//oxidation-reduction process//response to oxidative stress//peroxidase reaction	GO:0004096//GO:0020037	catalase activity//heme binding	--	--
c102649_g1	GO:0008152//GO:0055114	metabolic process//oxidation-reduction process	GO:0016491	oxidoreductase activity	--	--
c102653_g1	GO:0051252	regulation of RNA metabolic process	GO:0004523//GO:0003676	RNA-DNA hybrid ribonuclease activity//nucleic acid binding	--	--
c102654_g1	GO:0042157	lipoprotein metabolic process	--	--	GO:0005576	extracellular region
c102659_g1	GO:0007304	chorion-containing eggshell formation	GO:0005213//GO:0003676	structural constituent of chorion//nucleic acid binding	GO:0042600//GO:0005576	chorion//extracellular region
c102660_g1	--	--	GO:0005515//GO:0016772	protein binding//transferase activity, transferring phosphorus-containing groups	--	--
c102664_g1	GO:0006568//GO:0015947//GO:0006804//GO:0006979//GO:0055114	tryptophan metabolic process//methane metabolic process//peroxidase reaction//response to oxidative stress//oxidation-reduction process	GO:0004096//GO:0020037	catalase activity//heme binding	--	--
c102665_g1	GO:0006281//GO:0071722//GO:0000723//GO:0006810//GO:0006614//GO:0000103//GO:0006144//GO:0055114//GO:0006200	DNA repair//detoxification of arsenic-containing substance//telomere maintenance//transport//SRP-dependent cotranslational protein targeting to membrane//sulfate assimilation//purine nucleobase metabolic process//oxidation-reduction process//ATP catabolic process	GO:0003723//GO:0005525//GO:0003724//GO:0016887//GO:0043531//GO:0003678//GO:0005524//GO:0004020//GO:0016301//GO:0016491	RNA binding//GTP binding//RNA helicase activity//ATPase activity//ADP binding//DNA helicase activity//ATP binding//adenylylsulfate kinase activity//kinase activity//oxidoreductase activity	GO:0005657	replication fork
c102674_g1	--	--	--	--	GO:0016021	integral component of membrane
c102677_g1	GO:0009405//GO:0006508	pathogenesis//proteolysis	GO:0016757//GO:0004197	transferase activity, transferring glycosyl groups//cysteine-type endopeptidase activity	--	--
c102680_g1	GO:0016070//GO:0006563//GO:0006544//GO:0006434//GO:0006566//GO:0006357	RNA metabolic process//L-serine metabolic process//glycine metabolic process//seryl-tRNA aminoacylation//threonine metabolic process//regulation of transcription from RNA polymerase II promoter	GO:0004828//GO:0005524//GO:0000166//GO:0001104	serine-tRNA ligase activity//ATP binding//nucleotide binding//RNA polymerase II transcription cofactor activity	GO:0016592//GO:0005737	mediator complex//cytoplasm
c102684_g1	GO:0007031	peroxisome organization	--	--	GO:0005779	integral component of peroxisomal membrane
c10268_g1	GO:0006388//GO:0051252	tRNA splicing, via endonucleolytic cleavage and ligation//regulation of RNA metabolic process	GO:0000213	tRNA-intron endonuclease activity	GO:0000214	tRNA-intron endonuclease complex
c10270_g1	--	--	--	--	GO:0016021//GO:0097197//GO:0001772	integral component of membrane//tetraspanin-enriched microdomain//immunological synapse
c102723_g1	GO:0055114//GO:0046653//GO:0006555	oxidation-reduction process//tetrahydrofolate metabolic process//methionine metabolic process	GO:0004489	methylenetetrahydrofolate reductase (NAD(P)H) activity	--	--
c102724_g1	--	--	--	--	GO:0071203	WASH complex
c102730_g1	GO:0007165//GO:0007186	signal transduction//G-protein coupled receptor signaling pathway	GO:0003924//GO:0031683//GO:0004871//GO:0005525//GO:0019001	GTPase activity//G-protein beta/gamma-subunit complex binding//signal transducer activity//GTP binding//guanyl nucleotide binding	--	--
c102741_g1	GO:0055114//GO:0006807	oxidation-reduction process//nitrogen compound metabolic process	GO:0018580//GO:0005515	nitronate monooxygenase activity//protein binding	--	--
c102742_g1	--	--	GO:0005524	ATP binding	--	--
c102745_g1	--	--	GO:0003677	DNA binding	--	--
c102746_g1	--	--	GO:0005515	protein binding	--	--
c10274_g1	--	--	GO:0004518	nuclease activity	--	--
c102756_g1	GO:0006468	protein phosphorylation	GO:0005524//GO:0004672	ATP binding//protein kinase activity	--	--
c102759_g1	GO:0055085	transmembrane transport	GO:0022857	transmembrane transporter activity	GO:0016021	integral component of membrane
c102774_g1	GO:0016032//GO:0006412//GO:0042254	viral process//translation//ribosome biogenesis	GO:0003735//GO:0019843//GO:0016853	structural constituent of ribosome//rRNA binding//isomerase activity	GO:0005622//GO:0005840	intracellular//ribosome
c102775_g1	--	--	GO:0005515	protein binding	--	--
c10277_g1	--	--	GO:0005515	protein binding	--	--
c102789_g1	GO:0006508	proteolysis	GO:0008236	serine-type peptidase activity	--	--
c102793_g1	GO:0006200//GO:0006754	ATP catabolic process//ATP biosynthetic process	GO:0005524//GO:0016887	ATP binding//ATPase activity	GO:0000275	mitochondrial proton-transporting ATP synthase complex, catalytic core F(1)
c102803_g1	GO:0008152	metabolic process	GO:0016757	transferase activity, transferring glycosyl groups	--	--
c102804_g1	--	--	GO:0005198	structural molecule activity	--	--
c102805_g1	GO:0006631//GO:0006633//GO:0016117//GO:0055114//GO:0006552//GO:0006574//GO:0015940//GO:0018874//GO:0046168//GO:0006568//GO:0006550//GO:0006554	fatty acid metabolic process//fatty acid biosynthetic process//carotenoid biosynthetic process//oxidation-reduction process//leucine catabolic process//valine catabolic process//pantothenate biosynthetic process//benzoate metabolic process//glycerol-3-phosphate catabolic process//tryptophan metabolic process//isoleucine catabolic process//lysine catabolic process	GO:0050660//GO:0051287//GO:0016491//GO:0016705//GO:0003824//GO:0008677//GO:0016616//GO:0016614//GO:0003857	flavin adenine dinucleotide binding//NAD binding//oxidoreductase activity//oxidoreductase activity, acting on paired donors, with incorporation or reduction of molecular oxygen//catalytic activity//2-dehydropantoate 2-reductase activity//oxidoreductase activity, acting on the CH-OH group of donors, NAD or NADP as acceptor//oxidoreductase activity, acting on CH-OH group of donors//3-hydroxyacyl-Co…	GO:0005737	cytoplasm
c102810_g1	GO:0008152	metabolic process	--	--	--	--
c102813_g1	GO:0008152	metabolic process	GO:0003824	catalytic activity	--	--
c102817_g1	GO:0055114	oxidation-reduction process	GO:0016491	oxidoreductase activity	--	--
c102821_g1	GO:0042254//GO:0006412	ribosome biogenesis//translation	GO:0003735	structural constituent of ribosome	GO:0005840	ribosome
c102822_g1	GO:0006260	DNA replication	GO:0005524//GO:0003677//GO:0000166	ATP binding//DNA binding//nucleotide binding	--	--
c102823_g1	GO:0005982//GO:0005978//GO:0005985	starch metabolic process//glycogen biosynthetic process//sucrose metabolic process	GO:0004373	glycogen (starch) synthase activity	--	--
c102827_g1	GO:0007049//GO:0006355	cell cycle//regulation of transcription, DNA-templated	GO:0003700//GO:0003677//GO:0043565	sequence-specific DNA binding transcription factor activity//DNA binding//sequence-specific DNA binding	GO:0005634//GO:0005667	nucleus//transcription factor complex
c102828_g1	GO:0009416//GO:0007165	response to light stimulus//signal transduction	GO:0005179	hormone activity	GO:0005576	extracellular region
c10282_g1	GO:0015031//GO:0006811	protein transport//ion transport	GO:0005216//GO:0008565	ion channel activity//protein transporter activity	GO:0016020//GO:0016021	membrane//integral component of membrane
c102835_g1	GO:0008152	metabolic process	GO:0016787	hydrolase activity	--	--
c10283_g1	GO:0055114	oxidation-reduction process	GO:0016638	oxidoreductase activity, acting on the CH-NH2 group of donors	--	--
c102841_g1	GO:0006278	RNA-dependent DNA replication	GO:0003723//GO:0003964	RNA binding//RNA-directed DNA polymerase activity	--	--
c102849_g1	--	--	GO:0070403	NAD+ binding	--	--
c102850_g1	--	--	GO:0005515	protein binding	--	--
c102853_g1	GO:0055114	oxidation-reduction process	GO:0016614	oxidoreductase activity, acting on CH-OH group of donors	--	--
c102856_g1	GO:0006355	regulation of transcription, DNA-templated	GO:0003700	sequence-specific DNA binding transcription factor activity	GO:0005634//GO:0005667	nucleus//transcription factor complex
c102862_g1	GO:0008152	metabolic process	GO:0016491	oxidoreductase activity	--	--
c102870_g1	--	--	GO:0005515	protein binding	--	--
c102873_g1	GO:0005975	carbohydrate metabolic process	GO:0004553//GO:0030246	hydrolase activity, hydrolyzing O-glycosyl compounds//carbohydrate binding	GO:0005576	extracellular region
c102880_g1	GO:0006270	DNA replication initiation	--	--	--	--
c102889_g1	GO:0005985//GO:0005982//GO:0005978	sucrose metabolic process//starch metabolic process//glycogen biosynthetic process	GO:0004373	glycogen (starch) synthase activity	--	--
c102890_g1	--	--	GO:0003824//GO:0051536	catalytic activity//iron-sulfur cluster binding	--	--
c102891_g1	--	--	GO:0005515	protein binding	--	--
c102892_g1	--	--	GO:0003824	catalytic activity	--	--
c102896_g1	GO:0006397	mRNA processing	GO:0003723	RNA binding	GO:0005634//GO:0005737	nucleus//cytoplasm
c1028_g1	GO:0042254	ribosome biogenesis	GO:0008270	zinc ion binding	--	--
c10290_g1	--	--	GO:0005515	protein binding	GO:0009512	cytochrome b6f complex
c102914_g1	GO:0015992//GO:0015986	proton transport//ATP synthesis coupled proton transport	GO:0015078	hydrogen ion transmembrane transporter activity	GO:0000276	mitochondrial proton-transporting ATP synthase complex, coupling factor F(o)
c102921_g1	GO:0055114//GO:0006020//GO:0006550//GO:0006552//GO:0006574//GO:0006118//GO:0008218//GO:0008152	oxidation-reduction process//inositol metabolic process//isoleucine catabolic process//leucine catabolic process//valine catabolic process//electron transport//bioluminescence//metabolic process	GO:0016491//GO:0004491//GO:0003995	oxidoreductase activity//methylmalonate-semialdehyde dehydrogenase (acylating) activity//acyl-CoA dehydrogenase activity	--	--
c102931_g1	GO:0006979//GO:0006804	response to oxidative stress//peroxidase reaction	GO:0004601	peroxidase activity	--	--
c102937_g1	GO:0055085	transmembrane transport	GO:0022857	transmembrane transporter activity	GO:0016021	integral component of membrane
c10293_g1	--	--	GO:0042578	phosphoric ester hydrolase activity	--	--
c102941_g1	GO:0055114//GO:0006725	oxidation-reduction process//cellular aromatic compound metabolic process	GO:0003824//GO:0008199	catalytic activity//ferric iron binding	--	--
c102943_g1	GO:0006568//GO:0015947//GO:0006804//GO:0006979//GO:0055114	tryptophan metabolic process//methane metabolic process//peroxidase reaction//response to oxidative stress//oxidation-reduction process	GO:0004096//GO:0020037	catalase activity//heme binding	--	--
c102944_g1	GO:0008033//GO:0016117//GO:0055114//GO:0006099//GO:0006090//GO:0006508	tRNA processing//carotenoid biosynthetic process//oxidation-reduction process//tricarboxylic acid cycle//pyruvate metabolic process//proteolysis	GO:0005524//GO:0016705//GO:0000166//GO:0016491//GO:0008236//GO:0016879//GO:0008924//GO:0050660	ATP binding//oxidoreductase activity, acting on paired donors, with incorporation or reduction of molecular oxygen//nucleotide binding//oxidoreductase activity//serine-type peptidase activity//ligase activity, forming carbon-nitrogen bonds//malate dehydrogenase (quinone) activity//flavin adenine dinucleotide binding	GO:0005737	cytoplasm
c102945_g1	--	--	GO:0043531	ADP binding	--	--
c102957_g1	--	--	GO:0005488	binding	GO:0005694	chromosome
c102967_g1	--	--	GO:0003677	DNA binding	GO:0016592	mediator complex
c102968_g1	GO:0006123//GO:0015992	mitochondrial electron transport, cytochrome c to oxygen//proton transport	GO:0004129	cytochrome-c oxidase activity	GO:0005743//GO:0005634//GO:0045277	mitochondrial inner membrane//nucleus//respiratory chain complex IV
c102969_g1	GO:0009058	biosynthetic process	GO:0030170	pyridoxal phosphate binding	--	--
c102989_g1	--	--	GO:0008270//GO:0003676//GO:0005515	zinc ion binding//nucleic acid binding//protein binding	--	--
c10298_g1	GO:0055114//GO:0009308	oxidation-reduction process//amine metabolic process	GO:0048038//GO:0005507//GO:0008131	quinone binding//copper ion binding//primary amine oxidase activity	--	--
c102993_g1	GO:0055114	oxidation-reduction process	GO:0016491	oxidoreductase activity	--	--
c103002_g1	GO:0006810	transport	GO:0005215	transporter activity	GO:0016020	membrane
c103003_g1	GO:0016559	peroxisome fission	--	--	GO:0005779	integral component of peroxisomal membrane
c103007_g1	GO:0055114	oxidation-reduction process	GO:0050661//GO:0004499//GO:0050660	NADP binding//N,N-dimethylaniline monooxygenase activity//flavin adenine dinucleotide binding	--	--
c103008_g1	GO:0008152	metabolic process	GO:0016491	oxidoreductase activity	--	--
c10300_g1	GO:0030036	actin cytoskeleton organization	GO:0003779	actin binding	GO:0071203//GO:0008290	WASH complex//F-actin capping protein complex
c103012_g1	GO:0019752//GO:0008152//GO:0006520	carboxylic acid metabolic process//metabolic process//cellular amino acid metabolic process	GO:0016829//GO:0030170//GO:0016831	lyase activity//pyridoxal phosphate binding//carboxy-lyase activity	--	--
c103015_g1	--	--	GO:0003676	nucleic acid binding	--	--
c103016_g1	GO:0044267//GO:0006457	cellular protein metabolic process//protein folding	GO:0051082//GO:0005524	unfolded protein binding//ATP binding	GO:0005737//GO:0016020	cytoplasm//membrane
c10301_g1	GO:0009094//GO:0006094//GO:0006571//GO:0000162//GO:0006096	L-phenylalanine biosynthetic process//gluconeogenesis//tyrosine biosynthetic process//tryptophan biosynthetic process//glycolytic process	GO:0000287//GO:0004634	magnesium ion binding//phosphopyruvate hydratase activity	GO:0000015	phosphopyruvate hydratase complex
c103022_g1	GO:0006144//GO:0006508	purine nucleobase metabolic process//proteolysis	GO:0004197//GO:0017111//GO:0004252//GO:0003968	cysteine-type endopeptidase activity//nucleoside-triphosphatase activity//serine-type endopeptidase activity//RNA-directed RNA polymerase activity	GO:0031379	RNA-directed RNA polymerase complex
c103023_g1	GO:0046660//GO:0006397	female sex differentiation//mRNA processing	--	--	GO:0005634	nucleus
c103024_g1	--	--	GO:0005515	protein binding	--	--
c103029_g1	--	--	GO:0016773	phosphotransferase activity, alcohol group as acceptor	--	--
c103035_g1	GO:0007219//GO:0007275	Notch signaling pathway//multicellular organismal development	--	--	GO:0016021	integral component of membrane
c103042_g1	GO:0006352//GO:0006355	DNA-templated transcription, initiation//regulation of transcription, DNA-templated	GO:0003700//GO:0003677//GO:0016987	sequence-specific DNA binding transcription factor activity//DNA binding//sigma factor activity	GO:0005667	transcription factor complex
c103052_g1	--	--	GO:0017022	myosin binding	GO:0016459	myosin complex
c103055_g1	GO:0006013//GO:0005975	mannose metabolic process//carbohydrate metabolic process	GO:0015923	mannosidase activity	--	--
c103059_g1	GO:0055114	oxidation-reduction process	GO:0016491	oxidoreductase activity	--	--
c103063_g1	GO:0009058//GO:0006694//GO:0008210//GO:0008209//GO:0009089//GO:0055114//GO:0008207//GO:0008152//GO:0044237//GO:0009085	biosynthetic process//steroid biosynthetic process//estrogen metabolic process//androgen metabolic process//lysine biosynthetic process via diaminopimelate//oxidation-reduction process//C21-steroid hormone metabolic process//metabolic process//cellular metabolic process//lysine biosynthetic process	GO:0070402//GO:0050662//GO:0008839//GO:0016616//GO:0003824//GO:0016491//GO:0051287//GO:0016620//GO:0003854	NADPH binding//coenzyme binding//4-hydroxy-tetrahydrodipicolinate reductase//oxidoreductase activity, acting on the CH-OH group of donors, NAD or NADP as acceptor//catalytic activity//oxidoreductase activity//NAD binding//oxidoreductase activity, acting on the aldehyde or oxo group of donors, NAD or NADP as acceptor//3-beta-hydroxy-delta5-steroid dehydrogenase activity	--	--
c103064_g1	GO:0055114	oxidation-reduction process	GO:0016702//GO:0046872	oxidoreductase activity, acting on single donors with incorporation of molecular oxygen, incorporation of two atoms of oxygen//metal ion binding	--	--
c103065_g1	GO:0006355	regulation of transcription, DNA-templated	GO:0000981//GO:0008270	sequence-specific DNA binding RNA polymerase II transcription factor activity//zinc ion binding	GO:0005634	nucleus
c103080_g1	GO:0008152	metabolic process	GO:0003824	catalytic activity	--	--
c103086_g1	GO:0055114	oxidation-reduction process	GO:0016491//GO:0050660	oxidoreductase activity//flavin adenine dinucleotide binding	--	--
c10308_g1	--	--	GO:0005515	protein binding	--	--
c103095_g1	--	--	GO:0016787	hydrolase activity	--	--
c103097_g1	GO:0042254//GO:0006412	ribosome biogenesis//translation	GO:0003735	structural constituent of ribosome	GO:0005622//GO:0005840	intracellular//ribosome
c103098_g1	GO:0007165//GO:0046847//GO:0009082	signal transduction//filopodium assembly//branched-chain amino acid biosynthetic process	GO:0017124//GO:0008093	SH3 domain binding//cytoskeletal adaptor activity	--	--
c103102_g1	GO:0006333	chromatin assembly or disassembly	--	--	GO:0005634	nucleus
c103110_g1	GO:0005982//GO:0005985	starch metabolic process//sucrose metabolic process	GO:0003723//GO:0030599//GO:0004857//GO:0005515	RNA binding//pectinesterase activity//enzyme inhibitor activity//protein binding	--	--
c103127_g1	GO:0006810	transport	--	--	GO:0005643	nuclear pore
c103131_g1	GO:0008283//GO:0007165//GO:0040007//GO:0006955	cell proliferation//signal transduction//growth//immune response	GO:0008083//GO:0005134	growth factor activity//interleukin-2 receptor binding	GO:0005576//GO:0005893	extracellular region//interleukin-2 receptor complex
c103138_g1	--	--	GO:0005516	calmodulin binding	--	--
c10313_g1	GO:0005975//GO:0005985//GO:0005982	carbohydrate metabolic process//sucrose metabolic process//starch metabolic process	GO:0008810	cellulase activity	--	--
c103144_g1	--	--	GO:0043531	ADP binding	--	--
c103157_g1	GO:0005975	carbohydrate metabolic process	GO:0004553	hydrolase activity, hydrolyzing O-glycosyl compounds	--	--
c103163_g1	GO:0005975	carbohydrate metabolic process	GO:0016868	intramolecular transferase activity, phosphotransferases	--	--
c103166_g1	GO:0005975//GO:0045493	carbohydrate metabolic process//xylan catabolic process	GO:0046559	alpha-glucuronidase activity	--	--
c103168_g1	--	--	GO:0003779	actin binding	GO:0005622	intracellular
c10316_g1	GO:0008152//GO:0055114	metabolic process//oxidation-reduction process	GO:0016627//GO:0050660	oxidoreductase activity, acting on the CH-CH group of donors//flavin adenine dinucleotide binding	--	--
c10317_g1	--	--	GO:0030170//GO:0008483	pyridoxal phosphate binding//transaminase activity	--	--
c103185_g1	--	--	GO:0016787	hydrolase activity	--	--
c103186_g1	GO:0006457//GO:0006886	protein folding//intracellular protein transport	GO:0042803//GO:0005198//GO:0000774//GO:0051087	protein homodimerization activity//structural molecule activity//adenyl-nucleotide exchange factor activity//chaperone binding	GO:0016021//GO:0005783	integral component of membrane//endoplasmic reticulum
c103196_g1	GO:0006120//GO:0006814//GO:0006744//GO:0055114//GO:0015992	mitochondrial electron transport, NADH to ubiquinone//sodium ion transport//ubiquinone biosynthetic process//oxidation-reduction process//proton transport	GO:0051539//GO:0010181//GO:0016651//GO:0051287//GO:0008137	4 iron, 4 sulfur cluster binding//FMN binding//oxidoreductase activity, acting on NAD(P)H//NAD binding//NADH dehydrogenase (ubiquinone) activity	--	--
c10319_g1	GO:0055114//GO:0006040//GO:0007605	oxidation-reduction process//amino sugar metabolic process//sensory perception of sound	GO:0008762//GO:0050660//GO:0016491	UDP-N-acetylmuramate dehydrogenase activity//flavin adenine dinucleotide binding//oxidoreductase activity	--	--
c103213_g1	--	--	GO:0046872	metal ion binding	--	--
c103215_g1	--	--	GO:0003924//GO:0005525	GTPase activity//GTP binding	--	--
c103231_g1	GO:0008152	metabolic process	GO:0008410	CoA-transferase activity	--	--
c103260_g1	--	--	GO:0003724//GO:0005524//GO:0003723	RNA helicase activity//ATP binding//RNA binding	--	--
c103262_g1	GO:0006886//GO:0016192	intracellular protein transport//vesicle-mediated transport	--	--	--	--
c103264_g1	GO:0008152	metabolic process	GO:0016491	oxidoreductase activity	--	--
c103268_g1	GO:0006355	regulation of transcription, DNA-templated	GO:0000981//GO:0008270	sequence-specific DNA binding RNA polymerase II transcription factor activity//zinc ion binding	GO:0005634	nucleus
c103274_g1	GO:0005975	carbohydrate metabolic process	GO:0016773//GO:0005524	phosphotransferase activity, alcohol group as acceptor//ATP binding	--	--
c103275_g1	GO:0006511	ubiquitin-dependent protein catabolic process	GO:0004175	endopeptidase activity	GO:0019773	proteasome core complex, alpha-subunit complex
c103282_g1	GO:0006118//GO:0045454	electron transport//cell redox homeostasis	GO:0009055//GO:0015035	electron carrier activity//protein disulfide oxidoreductase activity	--	--
c103289_g1	--	--	GO:0003676	nucleic acid binding	--	--
c103291_g1	--	--	GO:0005515	protein binding	--	--
c103297_g1	GO:0055114//GO:0006118	oxidation-reduction process//electron transport	GO:0003995	acyl-CoA dehydrogenase activity	--	--
c103299_g1	GO:0006464	cellular protein modification process	GO:0008641//GO:0005524	small protein activating enzyme activity//ATP binding	--	--
c10329_g1	GO:0016567//GO:0032465//GO:0006915	protein ubiquitination//regulation of cytokinesis//apoptotic process	GO:0004842	ubiquitin-protein transferase activity	--	--
c103308_g1	GO:0006508	proteolysis	GO:0004190//GO:0016787	aspartic-type endopeptidase activity//hydrolase activity	--	--
c103310_g1	GO:0006413//GO:0006446	translational initiation//regulation of translational initiation	GO:0003743	translation initiation factor activity	GO:0005840//GO:0005737	ribosome//cytoplasm
c103316_g1	GO:0005975	carbohydrate metabolic process	GO:0015926	glucosidase activity	--	--
c103318_g1	--	--	--	--	GO:0005886	plasma membrane
c103321_g1	GO:0006355	regulation of transcription, DNA-templated	GO:0043565//GO:0003700	sequence-specific DNA binding//sequence-specific DNA binding transcription factor activity	GO:0005667	transcription factor complex
c103331_g1	--	--	--	--	GO:0016021	integral component of membrane
c103333_g1	GO:0016032//GO:0000398	viral process//mRNA splicing, via spliceosome	GO:0003723	RNA binding	GO:0042025//GO:0005681	host cell nucleus//spliceosomal complex
c103335_g1	GO:0042254//GO:0006412	ribosome biogenesis//translation	GO:0003735	structural constituent of ribosome	GO:0005622//GO:0005840	intracellular//ribosome
c103339_g1	GO:0055085	transmembrane transport	GO:0022857	transmembrane transporter activity	GO:0016021	integral component of membrane
c103342_g1	GO:0006476//GO:0006807	protein deacetylation//nitrogen compound metabolic process	GO:0008270//GO:0070403//GO:0016811	zinc ion binding//NAD+ binding//hydrolase activity, acting on carbon-nitrogen (but not peptide) bonds, in linear amides	--	--
c103343_g1	--	--	GO:0005515	protein binding	--	--
c10338_g1	GO:0006886//GO:0032312	intracellular protein transport//regulation of ARF GTPase activity	GO:0017137//GO:0008270//GO:0008060	Rab GTPase binding//zinc ion binding//ARF GTPase activator activity	--	--
c10339_g1	--	--	GO:0003676	nucleic acid binding	GO:0005634//GO:0016020	nucleus//membrane
c10343_g1	GO:0007049	cell cycle	--	--	--	--
c10349_g1	GO:0006886//GO:0016192	intracellular protein transport//vesicle-mediated transport	--	--	GO:0030117	membrane coat
c10354_g1	--	--	GO:0005515	protein binding	--	--
c10360_g1	GO:0006376	mRNA splice site selection	GO:0003729	mRNA binding	GO:0005685	U1 snRNP
c10363_g1	GO:0015992//GO:0006123	proton transport//mitochondrial electron transport, cytochrome c to oxygen	GO:0004129	cytochrome-c oxidase activity	GO:0045277	respiratory chain complex IV
c10364_g1	--	--	GO:0003677//GO:0008270	DNA binding//zinc ion binding	--	--
c10365_g1	GO:0008152	metabolic process	GO:0003824	catalytic activity	--	--
c10368_g1	GO:0008652//GO:0009086	cellular amino acid biosynthetic process//methionine biosynthetic process	GO:0008270//GO:0003871	zinc ion binding//5-methyltetrahydropteroyltriglutamate-homocysteine S-methyltransferase activity	--	--
c10371_g1	GO:0006935//GO:0000160//GO:0016310	chemotaxis//phosphorelay signal transduction system//phosphorylation	GO:0000155//GO:0004673//GO:0017056	phosphorelay sensor kinase activity//protein histidine kinase activity//structural constituent of nuclear pore	GO:0009365//GO:0005737//GO:0005643	protein histidine kinase complex//cytoplasm//nuclear pore
c10379_g1	GO:0055114	oxidation-reduction process	GO:0050660//GO:0016614	flavin adenine dinucleotide binding//oxidoreductase activity, acting on CH-OH group of donors	--	--
c10380_g1	GO:0006777	Mo-molybdopterin cofactor biosynthetic process	--	--	--	--
c10385_g1	GO:0006810	transport	GO:0005215	transporter activity	GO:0016020	membrane
c10392_g1	GO:0015992//GO:0015991	proton transport//ATP hydrolysis coupled proton transport	GO:0015078	hydrogen ion transmembrane transporter activity	GO:0033180	proton-transporting V-type ATPase, V1 domain
c10393_g1	--	--	GO:0005515	protein binding	--	--
c10400_g1	--	--	GO:0000166	nucleotide binding	--	--
c10404_g1	GO:0006118//GO:0042126//GO:0055114//GO:0007016	electron transport//nitrate metabolic process//oxidation-reduction process//cytoskeletal anchoring at plasma membrane	GO:0008940	nitrate reductase activity	GO:0016010//GO:0016021//GO:0016020//GO:0009325	dystrophin-associated glycoprotein complex//integral component of membrane//membrane//nitrate reductase complex
c10405_g1	--	--	GO:0005515	protein binding	--	--
c10410_g1	--	--	GO:0003723//GO:0008270//GO:0005515	RNA binding//zinc ion binding//protein binding	--	--
c10414_g1	--	--	--	--	GO:0016021	integral component of membrane
c10415_g1	GO:0006824//GO:0055085//GO:0015675	cobalt ion transport//transmembrane transport//nickel cation transport	GO:0015099//GO:0046872//GO:0015087	nickel cation transmembrane transporter activity//metal ion binding//cobalt ion transmembrane transporter activity	GO:0016021	integral component of membrane
c10416_g1	GO:0046439//GO:0055114//GO:0019530//GO:0006534	L-cysteine metabolic process//oxidation-reduction process//taurine metabolic process//cysteine metabolic process	GO:0017172//GO:0005506	cysteine dioxygenase activity//iron ion binding	--	--
c10417_g1	GO:0006886//GO:0016192	intracellular protein transport//vesicle-mediated transport	--	--	--	--
c1041_g1	GO:0055114//GO:0006810//GO:0009405	oxidation-reduction process//transport//pathogenesis	GO:0019871//GO:0016706//GO:0016491	sodium channel inhibitor activity//oxidoreductase activity, acting on paired donors, with incorporation or reduction of molecular oxygen, 2-oxoglutarate as one donor, and incorporation of one atom each of oxygen into both donors//oxidoreductase activity	GO:0005576	extracellular region
c1042_g1	GO:0006355	regulation of transcription, DNA-templated	GO:0008270//GO:0043565//GO:0003700	zinc ion binding//sequence-specific DNA binding//sequence-specific DNA binding transcription factor activity	GO:0005667	transcription factor complex
c10441_g1	GO:0006807//GO:0009446	nitrogen compound metabolic process//putrescine biosynthetic process	GO:0004668	protein-arginine deiminase activity	--	--
c10444_g1	--	--	GO:0005524	ATP binding	--	--
c10453_g1	GO:0008152	metabolic process	GO:0003824	catalytic activity	--	--
c10458_g1	GO:0030418	nicotianamine biosynthetic process	GO:0030410	nicotianamine synthase activity	--	--
c10465_g1	GO:0055114	oxidation-reduction process	GO:0005506//GO:0016705//GO:0020037	iron ion binding//oxidoreductase activity, acting on paired donors, with incorporation or reduction of molecular oxygen//heme binding	--	--
c10471_g1	GO:0006886//GO:0016192	intracellular protein transport//vesicle-mediated transport	GO:0005515	protein binding	--	--
c10472_g1	GO:0040007//GO:0007165	growth//signal transduction	GO:0005515	protein binding	GO:0005737//GO:0005576	cytoplasm//extracellular region
c10476_g1	GO:0042254//GO:0006412	ribosome biogenesis//translation	GO:0003735	structural constituent of ribosome	GO:0005622//GO:0005840	intracellular//ribosome
c10479_g1	GO:0055114	oxidation-reduction process	GO:0016491//GO:0008270	oxidoreductase activity//zinc ion binding	--	--
c10485_g1	GO:0006418//GO:0043039	tRNA aminoacylation for protein translation//tRNA aminoacylation	GO:0000049//GO:0004812//GO:0005524//GO:0000166	tRNA binding//aminoacyl-tRNA ligase activity//ATP binding//nucleotide binding	GO:0005737	cytoplasm
c1048_g1	GO:0008152	metabolic process	--	--	--	--
c10491_g1	--	--	GO:0005515	protein binding	--	--
c10493_g1	--	--	GO:0008270	zinc ion binding	--	--
c10497_g1	GO:0006979//GO:0055114//GO:0006804	response to oxidative stress//oxidation-reduction process//peroxidase reaction	GO:0004601//GO:0020037	peroxidase activity//heme binding	--	--
c10503_g1	GO:0055085	transmembrane transport	--	--	GO:0016021	integral component of membrane
c10515_g1	GO:0045893	positive regulation of transcription, DNA-templated	--	--	GO:0005634	nucleus
c10520_g1	GO:0055114	oxidation-reduction process	GO:0016616	oxidoreductase activity, acting on the CH-OH group of donors, NAD or NADP as acceptor	--	--
c10527_g1	--	--	GO:0016747	transferase activity, transferring acyl groups other than amino-acyl groups	--	--
c10537_g1	GO:0006468	protein phosphorylation	GO:0005524//GO:0004672	ATP binding//protein kinase activity	--	--
c1054_g2	GO:0006825	copper ion transport	GO:0016531//GO:0005507	copper chaperone activity//copper ion binding	GO:0005758	mitochondrial intermembrane space
c10558_g1	GO:0006810	transport	GO:0005215	transporter activity	GO:0016020	membrane
c10566_g1	GO:0005975	carbohydrate metabolic process	GO:0004553	hydrolase activity, hydrolyzing O-glycosyl compounds	--	--
c10571_g1	GO:0019087	transformation of host cell by virus	GO:0003677	DNA binding	GO:0016021	integral component of membrane
c10573_g1	GO:0005975	carbohydrate metabolic process	GO:0004415	hyalurononglucosaminidase activity	--	--
c10578_g1	--	--	--	--	GO:0016021	integral component of membrane
c10593_g1	--	--	GO:0003723//GO:0030145//GO:0016787	RNA binding//manganese ion binding//hydrolase activity	--	--
c10594_g1	GO:0009058	biosynthetic process	GO:0030170	pyridoxal phosphate binding	--	--
c10595_g1	--	--	GO:0005515	protein binding	--	--
c10600_g1	GO:0006874//GO:0006816	cellular calcium ion homeostasis//calcium ion transport	GO:0005219	ryanodine-sensitive calcium-release channel activity	GO:0005622//GO:0016021	intracellular//integral component of membrane
c10608_g1	GO:0006508	proteolysis	GO:0008234//GO:0004197	cysteine-type peptidase activity//cysteine-type endopeptidase activity	GO:0016020	membrane
c10609_g1	GO:0006457	protein folding	GO:0005509//GO:0051082	calcium ion binding//unfolded protein binding	GO:0005783	endoplasmic reticulum
c1060_g1	GO:0006000//GO:0006013//GO:0005975	fructose metabolic process//mannose metabolic process//carbohydrate metabolic process	GO:0008270//GO:0004476	zinc ion binding//mannose-6-phosphate isomerase activity	--	--
c10614_g1	GO:0055085	transmembrane transport	GO:0046872//GO:0022857//GO:0000166	metal ion binding//transmembrane transporter activity//nucleotide binding	GO:0016021	integral component of membrane
c10621_g1	--	--	GO:0003682	chromatin binding	GO:0000785	chromatin
c10622_g1	GO:0006200	ATP catabolic process	GO:0005524//GO:0016887	ATP binding//ATPase activity	GO:0005886//GO:0017119	plasma membrane//Golgi transport complex
c10629_g1	--	--	--	--	GO:0016021	integral component of membrane
c10630_g1	GO:0008608	attachment of spindle microtubules to kinetochore	--	--	GO:0072686//GO:0042729	mitotic spindle//DASH complex
c10633_g1	--	--	--	--	GO:0019013//GO:0016021	viral nucleocapsid//integral component of membrane
c10638_g1	--	--	GO:0016787	hydrolase activity	--	--
c10647_g1	GO:0006468	protein phosphorylation	GO:0004672//GO:0005524//GO:0000166	protein kinase activity//ATP binding//nucleotide binding	--	--
c10648_g1	--	--	GO:0016884//GO:0008289	carbon-nitrogen ligase activity, with glutamine as amido-N-donor//lipid binding	--	--
c10655_g1	GO:0006874//GO:0045859//GO:0006816	cellular calcium ion homeostasis//regulation of protein kinase activity//calcium ion transport	GO:0005219//GO:0016534	ryanodine-sensitive calcium-release channel activity//cyclin-dependent protein kinase 5 activator activity	GO:0005622//GO:0016533//GO:0016021	intracellular//cyclin-dependent protein kinase 5 holoenzyme complex//integral component of membrane
c10660_g1	GO:0055114	oxidation-reduction process	GO:0016702//GO:0046872	oxidoreductase activity, acting on single donors with incorporation of molecular oxygen, incorporation of two atoms of oxygen//metal ion binding	--	--
c10664_g1	--	--	GO:0046872	metal ion binding	--	--
c10674_g1	GO:0055085	transmembrane transport	--	--	--	--
c10677_g1	GO:0055085	transmembrane transport	--	--	GO:0016021	integral component of membrane
c10682_g1	GO:0006265	DNA topological change	GO:0003677//GO:0003918	DNA binding//DNA topoisomerase type II (ATP-hydrolyzing) activity	GO:0005694	chromosome
c10687_g1	GO:0009311	oligosaccharide metabolic process	GO:0004573	mannosyl-oligosaccharide glucosidase activity	--	--
c10688_g1	--	--	GO:0005524	ATP binding	--	--
c10709_g1	GO:0007186//GO:0006576//GO:0016192//GO:0007264//GO:0006886//GO:0007165	G-protein coupled receptor signaling pathway//cellular biogenic amine metabolic process//vesicle-mediated transport//small GTPase mediated signal transduction//intracellular protein transport//signal transduction	GO:0005524//GO:0004871//GO:0019001//GO:0005525//GO:0031683//GO:0003924	ATP binding//signal transducer activity//guanyl nucleotide binding//GTP binding//G-protein beta/gamma-subunit complex binding//GTPase activity	GO:0005794//GO:0005622//GO:0005634//GO:0005737//GO:0005783	Golgi apparatus//intracellular//nucleus//cytoplasm//endoplasmic reticulum
c1070_g1	GO:0055114	oxidation-reduction process	GO:0016491//GO:0005506	oxidoreductase activity//iron ion binding	--	--
c10710_g1	GO:0015074	DNA integration	--	--	--	--
c10719_g1	GO:0015833	peptide transport	GO:0000166//GO:0005524	nucleotide binding//ATP binding	--	--
c10733_g1	GO:0006278	RNA-dependent DNA replication	GO:0003723//GO:0003964	RNA binding//RNA-directed DNA polymerase activity	--	--
c10736_g1	GO:0051258//GO:0006355//GO:0031412//GO:0030168//GO:0007165	protein polymerization//regulation of transcription, DNA-templated//gas vesicle organization//platelet activation//signal transduction	GO:0003700//GO:0005102//GO:0043565//GO:0030674	sequence-specific DNA binding transcription factor activity//receptor binding//sequence-specific DNA binding//protein binding, bridging	GO:0005667//GO:0031411//GO:0005577	transcription factor complex//gas vesicle//fibrinogen complex
c10737_g1	GO:0055114//GO:0008218//GO:0008152//GO:0006118	oxidation-reduction process//bioluminescence//metabolic process//electron transport	GO:0003995//GO:0016491	acyl-CoA dehydrogenase activity//oxidoreductase activity	--	--
c10744_g1	GO:0000105//GO:0009228//GO:0005975//GO:0008152	histidine biosynthetic process//thiamine biosynthetic process//carbohydrate metabolic process//metabolic process	GO:0004789//GO:0016857	thiamine-phosphate diphosphorylase activity//racemase and epimerase activity, acting on carbohydrates and derivatives	--	--
c10749_g1	--	--	GO:0004867	serine-type endopeptidase inhibitor activity	--	--
c10752_g1	GO:0055114	oxidation-reduction process	GO:0003885	D-arabinono-1,4-lactone oxidase activity	GO:0016020	membrane
c10754_g1	GO:0009069//GO:0055114//GO:0007178//GO:0016310//GO:0006979//GO:0006804	serine family amino acid metabolic process//oxidation-reduction process//transmembrane receptor protein serine/threonine kinase signaling pathway//phosphorylation//response to oxidative stress//peroxidase reaction	GO:0016491//GO:0004675//GO:0005024//GO:0005509//GO:0050664//GO:0004601	oxidoreductase activity//transmembrane receptor protein serine/threonine kinase activity//transforming growth factor beta-activated receptor activity//calcium ion binding//oxidoreductase activity, acting on NAD(P)H, oxygen as acceptor//peroxidase activity	GO:0016020//GO:0016021	membrane//integral component of membrane
c10756_g1	GO:0008152//GO:0009396//GO:0055114//GO:0046487	metabolic process//folic acid-containing compound biosynthetic process//oxidation-reduction process//glyoxylate metabolic process	GO:0004488//GO:0050660//GO:0016491//GO:0003824	methylenetetrahydrofolate dehydrogenase (NADP+) activity//flavin adenine dinucleotide binding//oxidoreductase activity//catalytic activity	--	--
c10762_g1	GO:0019543	propionate catabolic process	GO:0047547	2-methylcitrate dehydratase activity	--	--
c10768_g1	--	--	GO:0005515	protein binding	--	--
c10769_g1	--	--	GO:0046914	transition metal ion binding	--	--
c10773_g1	GO:0006520//GO:0055114	cellular amino acid metabolic process//oxidation-reduction process	GO:0016491	oxidoreductase activity	--	--
c10778_g1	--	--	GO:0005515	protein binding	--	--
c10790_g1	GO:0005975//GO:0006013	carbohydrate metabolic process//mannose metabolic process	GO:0015923	mannosidase activity	--	--
c10799_g1	GO:0005975	carbohydrate metabolic process	GO:0016832	aldehyde-lyase activity	--	--
c10803_g1	GO:0042330	taxis	--	--	--	--
c10807_g1	GO:0055114	oxidation-reduction process	GO:0047134	protein-disulfide reductase activity	--	--
c1080_g1	GO:0048193	Golgi vesicle transport	GO:0042802//GO:0005515	identical protein binding//protein binding	GO:0016020	membrane
c10812_g1	GO:0046486//GO:0006071//GO:0009395	glycerolipid metabolic process//glycerol metabolic process//phospholipid catabolic process	GO:0008889	glycerophosphodiester phosphodiesterase activity	--	--
c10813_g1	GO:0006355//GO:0034080	regulation of transcription, DNA-templated//centromere-specific nucleosome assembly	GO:0045735	nutrient reservoir activity	--	--
c1081_g1	GO:0006357	regulation of transcription from RNA polymerase II promoter	GO:0001104	RNA polymerase II transcription cofactor activity	GO:0016592//GO:0016020	mediator complex//membrane
c10829_g1	GO:0055085//GO:0006885//GO:0006812	transmembrane transport//regulation of pH//cation transport	GO:0015299	solute:proton antiporter activity	GO:0016021	integral component of membrane
c10830_g1	GO:0008152	metabolic process	GO:0003824	catalytic activity	--	--
c10835_g1	GO:0005992	trehalose biosynthetic process	GO:0003824	catalytic activity	--	--
c1083_g1	GO:0055085	transmembrane transport	GO:0022857	transmembrane transporter activity	GO:0016021	integral component of membrane
c10845_g1	--	--	GO:0016301	kinase activity	--	--
c10847_g1	GO:0030704	vitelline membrane formation	--	--	--	--
c10849_g1	GO:0046496//GO:0008152//GO:0046497//GO:0006769//GO:0006741	nicotinamide nucleotide metabolic process//metabolic process//nicotinate nucleotide metabolic process//nicotinamide metabolic process//NADP biosynthetic process	GO:0016301//GO:0003951	kinase activity//NAD+ kinase activity	--	--
c10850_g1	GO:0007165	signal transduction	--	--	--	--
c10855_g1	GO:0055114//GO:0019068//GO:0019521//GO:0006098	oxidation-reduction process//virion assembly//D-gluconate metabolic process//pentose-phosphate shunt	GO:0004616//GO:0005198//GO:0048037//GO:0016616	phosphogluconate dehydrogenase (decarboxylating) activity//structural molecule activity//cofactor binding//oxidoreductase activity, acting on the CH-OH group of donors, NAD or NADP as acceptor	--	--
c10856_g1	GO:0019058	viral life cycle	GO:0005198	structural molecule activity	--	--
c10864_g1	GO:0006817	phosphate ion transport	--	--	--	--
c10865_g1	GO:0009611	response to wounding	GO:0004867	serine-type endopeptidase inhibitor activity	--	--
c10867_g1	GO:0032313	regulation of Rab GTPase activity	GO:0005097	Rab GTPase activator activity	--	--
c10881_g1	GO:0019836	hemolysis by symbiont of host erythrocytes	--	--	GO:0005576	extracellular region
c10882_g1	GO:0055114//GO:0006144//GO:0006508	oxidation-reduction process//purine nucleobase metabolic process//proteolysis	GO:0004252//GO:0017111//GO:0004197//GO:0070008//GO:0016817//GO:0016706//GO:0003968	serine-type endopeptidase activity//nucleoside-triphosphatase activity//cysteine-type endopeptidase activity//serine-type exopeptidase activity//hydrolase activity, acting on acid anhydrides//oxidoreductase activity, acting on paired donors, with incorporation or reduction of molecular oxygen, 2-oxoglutarate as one donor, and incorporation of one atom each of oxygen into both donors//RNA-directed…	GO:0031379	RNA-directed RNA polymerase complex
c10883_g1	GO:0006865//GO:0055085//GO:0006810//GO:0003333	amino acid transport//transmembrane transport//transport//amino acid transmembrane transport	GO:0015171	amino acid transmembrane transporter activity	GO:0016020	membrane
c10893_g1	GO:0016192//GO:0006886	vesicle-mediated transport//intracellular protein transport	--	--	GO:0030117	membrane coat
c1089_g1	GO:0006355	regulation of transcription, DNA-templated	GO:0003700	sequence-specific DNA binding transcription factor activity	GO:0005667	transcription factor complex
c10906_g1	GO:0055085//GO:0006812//GO:0006885	transmembrane transport//cation transport//regulation of pH	GO:0015299	solute:proton antiporter activity	GO:0016021	integral component of membrane
c10910_g1	GO:0006749//GO:0055085//GO:0019530//GO:0006691//GO:0006810//GO:0015893//GO:0006855//GO:0006693	glutathione metabolic process//transmembrane transport//taurine metabolic process//leukotriene metabolic process//transport//drug transport//drug transmembrane transport//prostaglandin metabolic process	GO:0015297//GO:0003840//GO:0015238	antiporter activity//gamma-glutamyltransferase activity//drug transmembrane transporter activity	GO:0016020	membrane
c10921_g1	GO:0016192//GO:0006886	vesicle-mediated transport//intracellular protein transport	GO:0005198	structural molecule activity	GO:0030117	membrane coat
c10927_g1	GO:0008152	metabolic process	GO:0003824	catalytic activity	--	--
c10935_g1	--	--	GO:0005515	protein binding	--	--
c10957_g1	GO:0009069//GO:0006468//GO:0016310	serine family amino acid metabolic process//protein phosphorylation//phosphorylation	GO:0004674//GO:0000166//GO:0004672//GO:0005524	protein serine/threonine kinase activity//nucleotide binding//protein kinase activity//ATP binding	--	--
c1095_g1	GO:0005975	carbohydrate metabolic process	GO:0004553	hydrolase activity, hydrolyzing O-glycosyl compounds	--	--
c1096_g1	--	--	GO:0046872	metal ion binding	--	--
c10979_g1	GO:0006355//GO:0008608//GO:0005985//GO:0005978//GO:0005982//GO:0006396//GO:0006357//GO:0007049//GO:0006364//GO:0000154	regulation of transcription, DNA-templated//attachment of spindle microtubules to kinetochore//sucrose metabolic process//glycogen biosynthetic process//starch metabolic process//RNA processing//regulation of transcription from RNA polymerase II promoter//cell cycle//rRNA processing//rRNA modification	GO:0043565//GO:0008990//GO:0001104//GO:0003700//GO:0004373	sequence-specific DNA binding//rRNA (guanine-N2-)-methyltransferase activity//RNA polymerase II transcription cofactor activity//sequence-specific DNA binding transcription factor activity//glycogen (starch) synthase activity	GO:0005876//GO:0016592//GO:0005667//GO:0042729	spindle microtubule//mediator complex//transcription factor complex//DASH complex
c1097_g1	GO:0006144//GO:0006508	purine nucleobase metabolic process//proteolysis	GO:0004252//GO:0070008//GO:0004197//GO:0017111//GO:0003968//GO:0016817//GO:0016740//GO:0008242//GO:0016788	serine-type endopeptidase activity//serine-type exopeptidase activity//cysteine-type endopeptidase activity//nucleoside-triphosphatase activity//RNA-directed RNA polymerase activity//hydrolase activity, acting on acid anhydrides//transferase activity//omega peptidase activity//hydrolase activity, acting on ester bonds	GO:0031379	RNA-directed RNA polymerase complex
c10980_g1	GO:0055085	transmembrane transport	GO:0022857	transmembrane transporter activity	GO:0016021	integral component of membrane
c10983_g1	GO:0008152	metabolic process	GO:0016491	oxidoreductase activity	--	--
c10985_g1	GO:0006511	ubiquitin-dependent protein catabolic process	--	--	GO:0016021	integral component of membrane
c11000_g1	GO:0015992//GO:0015986	proton transport//ATP synthesis coupled proton transport	GO:0015078	hydrogen ion transmembrane transporter activity	GO:0000276	mitochondrial proton-transporting ATP synthase complex, coupling factor F(o)
c11001_g1	GO:0006270	DNA replication initiation	--	--	--	--
c11003_g1	GO:0015074//GO:0046782	DNA integration//regulation of viral transcription	--	--	--	--
c11004_g1	GO:0005975	carbohydrate metabolic process	GO:0003824//GO:0016853	catalytic activity//isomerase activity	--	--
c11005_g1	GO:0055114	oxidation-reduction process	GO:0016491//GO:0016627	oxidoreductase activity//oxidoreductase activity, acting on the CH-CH group of donors	--	--
c11009_g1	GO:0042254//GO:0001522	ribosome biogenesis//pseudouridine synthesis	GO:0030515	snoRNA binding	GO:0072588	box H/ACA RNP complex
c1100_g1	GO:0006508	proteolysis	GO:0004197	cysteine-type endopeptidase activity	--	--
c11013_g1	--	--	GO:0016884	carbon-nitrogen ligase activity, with glutamine as amido-N-donor	--	--
c11031_g1	GO:0055114	oxidation-reduction process	GO:0051287//GO:0016651//GO:0048038	NAD binding//oxidoreductase activity, acting on NAD(P)H//quinone binding	--	--
c11036_g1	--	--	GO:0003774//GO:0005524	motor activity//ATP binding	GO:0016459	myosin complex
c11038_g1	GO:0006420//GO:0006560//GO:0006525//GO:0006397	arginyl-tRNA aminoacylation//proline metabolic process//arginine metabolic process//mRNA processing	GO:0016788//GO:0000166//GO:0004814//GO:0005524	hydrolase activity, acting on ester bonds//nucleotide binding//arginine-tRNA ligase activity//ATP binding	GO:0005737	cytoplasm
c11039_g1	--	--	GO:0000166//GO:0046872	nucleotide binding//metal ion binding	--	--
c11041_g1	GO:0006813//GO:0071805	potassium ion transport//potassium ion transmembrane transport	GO:0015079	potassium ion transmembrane transporter activity	GO:0016020	membrane
c1104_g1	GO:0055114//GO:0006801	oxidation-reduction process//superoxide metabolic process	GO:0046872//GO:0004784	metal ion binding//superoxide dismutase activity	--	--
c11062_g1	GO:0055114	oxidation-reduction process	GO:0016491//GO:0051287//GO:0016620	oxidoreductase activity//NAD binding//oxidoreductase activity, acting on the aldehyde or oxo group of donors, NAD or NADP as acceptor	--	--
c11063_g1	GO:0006629	lipid metabolic process	--	--	--	--
c11068_g1	GO:0006355	regulation of transcription, DNA-templated	GO:0003700	sequence-specific DNA binding transcription factor activity	GO:0005667	transcription factor complex
c11078_g1	GO:0006355	regulation of transcription, DNA-templated	GO:0003677	DNA binding	--	--
c11081_g1	GO:0006886	intracellular protein transport	--	--	--	--
c11081_g2	GO:0006886	intracellular protein transport	--	--	--	--
c11082_g1	GO:0005975	carbohydrate metabolic process	GO:0004553	hydrolase activity, hydrolyzing O-glycosyl compounds	--	--
c11088_g1	GO:0006323	DNA packaging	--	--	--	--
c1108_g1	GO:0007618	mating	--	--	GO:0005576	extracellular region
c11092_g1	--	--	GO:0046872	metal ion binding	--	--
c11103_g1	GO:0006351//GO:0006144//GO:0006206	transcription, DNA-templated//purine nucleobase metabolic process//pyrimidine nucleobase metabolic process	GO:0003899//GO:0003677	DNA-directed RNA polymerase activity//DNA binding	GO:0005730	nucleolus
c11112_g1	--	--	--	--	GO:0016021	integral component of membrane
c11114_g1	--	--	GO:0005515	protein binding	--	--
c11130_g1	GO:0006510//GO:0006508	ATP-dependent proteolysis//proteolysis	GO:0004176//GO:0004252	ATP-dependent peptidase activity//serine-type endopeptidase activity	--	--
c11134_g1	GO:0010215//GO:0016049	cellulose microfibril organization//cell growth	--	--	GO:0031225	anchored component of membrane
c11137_g1	GO:0006278	RNA-dependent DNA replication	GO:0003723//GO:0003964	RNA binding//RNA-directed DNA polymerase activity	--	--
c11139_g1	--	--	GO:0005515	protein binding	--	--
c1113_g1	GO:0008152	metabolic process	GO:0005524//GO:0016301	ATP binding//kinase activity	--	--
c11143_g1	GO:0006278	RNA-dependent DNA replication	GO:0003964//GO:0003723	RNA-directed DNA polymerase activity//RNA binding	--	--
c11149_g1	GO:0008152	metabolic process	GO:0016491	oxidoreductase activity	--	--
c1114_g1	GO:0006355	regulation of transcription, DNA-templated	GO:0003677	DNA binding	--	--
c11150_g1	--	--	GO:0005515	protein binding	--	--
c11161_g1	GO:0006278	RNA-dependent DNA replication	GO:0003723//GO:0003964	RNA binding//RNA-directed DNA polymerase activity	--	--
c11169_g1	GO:0006810	transport	GO:0005215	transporter activity	GO:0016020	membrane
c11172_g1	GO:0006890//GO:0006230//GO:0006206	retrograde vesicle-mediated transport, Golgi to ER//TMP biosynthetic process//pyrimidine nucleobase metabolic process	GO:0004797//GO:0005198//GO:0005524//GO:0005515	thymidine kinase activity//structural molecule activity//ATP binding//protein binding	--	--
c11178_g1	GO:0006355	regulation of transcription, DNA-templated	--	--	GO:0005634	nucleus
c1117_g1	--	--	GO:0030170//GO:0008483	pyridoxal phosphate binding//transaminase activity	--	--
c11183_g1	GO:0006546	glycine catabolic process	--	--	GO:0005960	glycine cleavage complex
c11193_g1	GO:0006355	regulation of transcription, DNA-templated	GO:0003700	sequence-specific DNA binding transcription factor activity	GO:0005667	transcription factor complex
c11206_g1	GO:0005975	carbohydrate metabolic process	GO:0016773	phosphotransferase activity, alcohol group as acceptor	--	--
c11218_g1	GO:0006396	RNA processing	--	--	GO:0005622	intracellular
c1121_g1	GO:0006412//GO:0042254	translation//ribosome biogenesis	GO:0003735	structural constituent of ribosome	GO:0005622//GO:0005840	intracellular//ribosome
c11223_g1	GO:0006550//GO:0006554//GO:0018874//GO:0008210//GO:0006568//GO:0006694//GO:0008207//GO:0055114//GO:0006552//GO:0006574//GO:0008209//GO:0006633//GO:0006631//GO:0008152	isoleucine catabolic process//lysine catabolic process//benzoate metabolic process//estrogen metabolic process//tryptophan metabolic process//steroid biosynthetic process//C21-steroid hormone metabolic process//oxidation-reduction process//leucine catabolic process//valine catabolic process//androgen metabolic process//fatty acid biosynthetic process//fatty acid metabolic process//metabolic proce…	GO:0003857//GO:0016616//GO:0016491//GO:0003854	3-hydroxyacyl-CoA dehydrogenase activity//oxidoreductase activity, acting on the CH-OH group of donors, NAD or NADP as acceptor//oxidoreductase activity//3-beta-hydroxy-delta5-steroid dehydrogenase activity	--	--
c1122_g1	GO:0006397	mRNA processing	GO:0003723	RNA binding	GO:0005634//GO:0005737	nucleus//cytoplasm
c11234_g1	GO:0006351//GO:0006144//GO:0006206	transcription, DNA-templated//purine nucleobase metabolic process//pyrimidine nucleobase metabolic process	GO:0003677//GO:0003899//GO:0008270	DNA binding//DNA-directed RNA polymerase activity//zinc ion binding	GO:0005730	nucleolus
c11242_g1	GO:0044267	cellular protein metabolic process	GO:0043169//GO:0016853//GO:0097159//GO:1901363//GO:0003676	cation binding//isomerase activity//organic cyclic compound binding//heterocyclic compound binding//nucleic acid binding	--	--
c11245_g1	--	--	GO:0016740	transferase activity	--	--
c11253_g1	GO:0015979	photosynthesis	--	--	--	--
c11258_g1	GO:0044267	cellular protein metabolic process	GO:0005524	ATP binding	--	--
c11260_g1	GO:0050821//GO:0015979	protein stabilization//photosynthesis	GO:0042301	phosphate ion binding	GO:0016020//GO:0009523	membrane//photosystem II
c11265_g1	GO:0016055	Wnt signaling pathway	--	--	--	--
c11268_g1	GO:0055114	oxidation-reduction process	GO:0008270//GO:0016491	zinc ion binding//oxidoreductase activity	--	--
c11270_g1	GO:0019229	regulation of vasoconstriction	--	--	GO:0005576	extracellular region
c11272_g1	--	--	GO:0005524//GO:0004386//GO:0003676	ATP binding//helicase activity//nucleic acid binding	--	--
c11273_g1	--	--	GO:0003682	chromatin binding	GO:0000785	chromatin
c11274_g1	GO:0055085	transmembrane transport	--	--	GO:0005741	mitochondrial outer membrane
c11285_g1	GO:0042254//GO:0006414//GO:0006357	ribosome biogenesis//translational elongation//regulation of transcription from RNA polymerase II promoter	GO:0003735//GO:0001104	structural constituent of ribosome//RNA polymerase II transcription cofactor activity	GO:0016592//GO:0005622//GO:0005840	mediator complex//intracellular//ribosome
c11286_g1	GO:0006200//GO:0007018//GO:0007017	ATP catabolic process//microtubule-based movement//microtubule-based process	GO:0016887//GO:0003777//GO:0005524	ATPase activity//microtubule motor activity//ATP binding	GO:0005874//GO:0030286	microtubule//dynein complex
c1128_g1	GO:0055114	oxidation-reduction process	GO:0016491//GO:0016706	oxidoreductase activity//oxidoreductase activity, acting on paired donors, with incorporation or reduction of molecular oxygen, 2-oxoglutarate as one donor, and incorporation of one atom each of oxygen into both donors	--	--
c11290_g1	GO:0009405	pathogenesis	--	--	GO:0019867	outer membrane
c11294_g1	GO:0055114//GO:0008152	oxidation-reduction process//metabolic process	GO:0016491	oxidoreductase activity	--	--
c11294_g2	GO:0055114//GO:0008152	oxidation-reduction process//metabolic process	GO:0016491	oxidoreductase activity	--	--
c11295_g1	GO:0006144//GO:0006508	purine nucleobase metabolic process//proteolysis	GO:0004197//GO:0017111//GO:0003968	cysteine-type endopeptidase activity//nucleoside-triphosphatase activity//RNA-directed RNA polymerase activity	GO:0031379	RNA-directed RNA polymerase complex
c11306_g1	GO:0006629	lipid metabolic process	GO:0016627	oxidoreductase activity, acting on the CH-CH group of donors	GO:0005737//GO:0016021	cytoplasm//integral component of membrane
c11314_g1	GO:0006144//GO:0018144	purine nucleobase metabolic process//RNA-protein covalent cross-linking	GO:0005198//GO:0003968//GO:0016818	structural molecule activity//RNA-directed RNA polymerase activity//hydrolase activity, acting on acid anhydrides, in phosphorus-containing anhydrides	GO:0031379	RNA-directed RNA polymerase complex
c11317_g1	GO:0016310//GO:0009069	phosphorylation//serine family amino acid metabolic process	GO:0005515//GO:0004674	protein binding//protein serine/threonine kinase activity	GO:0016020	membrane
c11321_g1	--	--	GO:0016747	transferase activity, transferring acyl groups other than amino-acyl groups	--	--
c11331_g1	GO:0006662//GO:0045454//GO:0006118	glycerol ether metabolic process//cell redox homeostasis//electron transport	GO:0015035//GO:0016853//GO:0009055	protein disulfide oxidoreductase activity//isomerase activity//electron carrier activity	GO:0005783	endoplasmic reticulum
c11332_g1	GO:0008152	metabolic process	GO:0003824	catalytic activity	--	--
c1133_g1	--	--	GO:0005509	calcium ion binding	--	--
c11357_g1	GO:0009399	nitrogen fixation	--	--	--	--
c1135_g1	GO:0008152	metabolic process	GO:0000166//GO:0003824	nucleotide binding//catalytic activity	--	--
c11362_g1	--	--	GO:0051536//GO:0005515	iron-sulfur cluster binding//protein binding	--	--
c11382_g1	GO:0006816//GO:0006810	calcium ion transport//transport	GO:0005246//GO:0042030	calcium channel regulator activity//ATPase inhibitor activity	GO:0016020	membrane
c11383_g1	GO:0006412//GO:0042254	translation//ribosome biogenesis	GO:0003735	structural constituent of ribosome	GO:0005840//GO:0015934	ribosome//large ribosomal subunit
c11389_g1	GO:0006694//GO:0009225//GO:0019872//GO:0008210//GO:0009058//GO:0008152//GO:0044237//GO:0009117//GO:0045226//GO:0030639//GO:0008209//GO:0055114//GO:0008207	steroid biosynthetic process//nucleotide-sugar metabolic process//streptomycin biosynthetic process//estrogen metabolic process//biosynthetic process//metabolic process//cellular metabolic process//nucleotide metabolic process//extracellular polysaccharide biosynthetic process//polyketide biosynthetic process//androgen metabolic process//oxidation-reduction process//C21-steroid hormone metabolic …	GO:0008171//GO:0016616//GO:0008831//GO:0050662//GO:0003854//GO:0003824//GO:0016491	O-methyltransferase activity//oxidoreductase activity, acting on the CH-OH group of donors, NAD or NADP as acceptor//dTDP-4-dehydrorhamnose reductase activity//coenzyme binding//3-beta-hydroxy-delta5-steroid dehydrogenase activity//catalytic activity//oxidoreductase activity	--	--
c11391_g1	GO:0030254//GO:0009405//GO:0051090//GO:0006810	protein secretion by the type III secretion system//pathogenesis//regulation of sequence-specific DNA binding transcription factor activity//transport	GO:0005215	transporter activity	GO:0005634//GO:0030257//GO:0016020	nucleus//type III protein secretion system complex//membrane
c11396_g1	--	--	GO:0005515	protein binding	--	--
c1141_g1	GO:0043086	negative regulation of catalytic activity	GO:0004252//GO:0042802	serine-type endopeptidase activity//identical protein binding	--	--
c11428_g1	GO:0015940//GO:0031412//GO:0009059	pantothenate biosynthetic process//gas vesicle organization//macromolecule biosynthetic process	GO:0008897//GO:0000287	holo-[acyl-carrier-protein] synthase activity//magnesium ion binding	--	--
c11429_g1	--	--	--	--	GO:0019867	outer membrane
c11438_g1	--	--	GO:0005524//GO:0005525//GO:0003724//GO:0043531//GO:0098519//GO:0003924//GO:0003723	ATP binding//GTP binding//RNA helicase activity//ADP binding//nucleotide phosphatase activity, acting on free nucleotides//GTPase activity//RNA binding	--	--
c11449_g1	--	--	GO:0008270	zinc ion binding	--	--
c11453_g1	--	--	GO:0035091	phosphatidylinositol binding	--	--
c11461_g1	GO:0042254//GO:0009607//GO:0006412//GO:0006952	ribosome biogenesis//response to biotic stimulus//translation//defense response	GO:0003735	structural constituent of ribosome	GO:0016020//GO:0005840	membrane//ribosome
c11469_g1	GO:0006801//GO:0055114	superoxide metabolic process//oxidation-reduction process	GO:0004784//GO:0046872	superoxide dismutase activity//metal ion binding	--	--
c11470_g1	GO:0008299//GO:0006550//GO:0006552//GO:0006084//GO:0006574//GO:0046950	isoprenoid biosynthetic process//isoleucine catabolic process//leucine catabolic process//acetyl-CoA metabolic process//valine catabolic process//cellular ketone body metabolic process	GO:0004421	hydroxymethylglutaryl-CoA synthase activity	--	--
c11475_g1	--	--	GO:0008270//GO:0003676	zinc ion binding//nucleic acid binding	--	--
c11479_g1	GO:0009107	lipoate biosynthetic process	GO:0051536//GO:0003824//GO:0016992//GO:0070403//GO:0046872//GO:0051539	iron-sulfur cluster binding//catalytic activity//lipoate synthase activity//NAD+ binding//metal ion binding//4 iron, 4 sulfur cluster binding	GO:0005739	mitochondrion
c11500_g1	--	--	GO:0046983	protein dimerization activity	--	--
c11501_g1	GO:0015979	photosynthesis	GO:0016817	hydrolase activity, acting on acid anhydrides	GO:0009522	photosystem I
c1150_g1	GO:0006979//GO:0006804//GO:0055114	response to oxidative stress//peroxidase reaction//oxidation-reduction process	GO:0004601//GO:0005509//GO:0050664//GO:0016491	peroxidase activity//calcium ion binding//oxidoreductase activity, acting on NAD(P)H, oxygen as acceptor//oxidoreductase activity	GO:0016021	integral component of membrane
c11510_g1	--	--	GO:0097159//GO:1901363	organic cyclic compound binding//heterocyclic compound binding	--	--
c11514_g1	GO:0006511//GO:0019068//GO:0007275	ubiquitin-dependent protein catabolic process//virion assembly//multicellular organismal development	GO:0005515	protein binding	GO:0005634	nucleus
c11516_g1	--	--	GO:0005515//GO:0042802	protein binding//identical protein binding	--	--
c11517_g1	GO:0006338	chromatin remodeling	--	--	GO:0000228	nuclear chromosome
c11531_g1	--	--	GO:0005515	protein binding	--	--
c11532_g1	GO:0055085//GO:0006812	transmembrane transport//cation transport	GO:0008324	cation transmembrane transporter activity	GO:0016021	integral component of membrane
c11535_g1	--	--	GO:0003682	chromatin binding	GO:0000785	chromatin
c11546_g1	GO:0005975	carbohydrate metabolic process	GO:0003824//GO:0043169	catalytic activity//cation binding	--	--
c11556_g1	GO:0006355	regulation of transcription, DNA-templated	GO:0003677//GO:0003700	DNA binding//sequence-specific DNA binding transcription factor activity	GO:0005667	transcription factor complex
c11557_g1	GO:0008209//GO:0055114//GO:0008207//GO:0006694//GO:0008210//GO:0044237	androgen metabolic process//oxidation-reduction process//C21-steroid hormone metabolic process//steroid biosynthetic process//estrogen metabolic process//cellular metabolic process	GO:0003824//GO:0050662//GO:0003854//GO:0016616	catalytic activity//coenzyme binding//3-beta-hydroxy-delta5-steroid dehydrogenase activity//oxidoreductase activity, acting on the CH-OH group of donors, NAD or NADP as acceptor	--	--
c1155_g1	GO:0008152	metabolic process	GO:0008410	CoA-transferase activity	GO:0016021	integral component of membrane
c11569_g1	GO:0015995//GO:0055114//GO:0016117//GO:0015979//GO:0006979	chlorophyll biosynthetic process//oxidation-reduction process//carotenoid biosynthetic process//photosynthesis//response to oxidative stress	GO:0016491	oxidoreductase activity	--	--
c1156_g1	GO:0055114//GO:0015940//GO:0046168	oxidation-reduction process//pantothenate biosynthetic process//glycerol-3-phosphate catabolic process	GO:0016616//GO:0008677//GO:0051287	oxidoreductase activity, acting on the CH-OH group of donors, NAD or NADP as acceptor//2-dehydropantoate 2-reductase activity//NAD binding	GO:0005737	cytoplasm
c11576_g1	GO:0006468	protein phosphorylation	GO:0005524//GO:0005515//GO:0004672	ATP binding//protein binding//protein kinase activity	--	--
c11577_g1	GO:0006206//GO:0006231	pyrimidine nucleobase metabolic process//dTMP biosynthetic process	GO:0004799	thymidylate synthase activity	--	--
c11578_g1	--	--	--	--	GO:0019031	viral envelope
c11579_g1	GO:0006807//GO:0005975	nitrogen compound metabolic process//carbohydrate metabolic process	GO:0016810	hydrolase activity, acting on carbon-nitrogen (but not peptide) bonds	--	--
c1157_g1	GO:0006355	regulation of transcription, DNA-templated	GO:0003677	DNA binding	--	--
c11586_g1	GO:0006807	nitrogen compound metabolic process	GO:0046872//GO:0016813	metal ion binding//hydrolase activity, acting on carbon-nitrogen (but not peptide) bonds, in linear amidines	--	--
c11592_g1	GO:0005975	carbohydrate metabolic process	GO:0004553	hydrolase activity, hydrolyzing O-glycosyl compounds	--	--
c115_g1	--	--	GO:0008270	zinc ion binding	--	--
c11604_g1	--	--	GO:0016817	hydrolase activity, acting on acid anhydrides	GO:0016021	integral component of membrane
c11608_g1	GO:0007165	signal transduction	GO:0005509	calcium ion binding	GO:0005578	proteinaceous extracellular matrix
c11616_g1	GO:0007165//GO:0006813	signal transduction//potassium ion transport	GO:0015269//GO:0005516//GO:0008601	calcium-activated potassium channel activity//calmodulin binding//protein phosphatase type 2A regulator activity	GO:0000159//GO:0016021	protein phosphatase type 2A complex//integral component of membrane
c11627_g1	GO:0051603	proteolysis involved in cellular protein catabolic process	GO:0004298	threonine-type endopeptidase activity	GO:0005839	proteasome core complex
c11631_g1	GO:0008152	metabolic process	GO:0016746	transferase activity, transferring acyl groups	--	--
c11633_g1	GO:0006118//GO:0045454	electron transport//cell redox homeostasis	GO:0009055//GO:0005515//GO:0015035	electron carrier activity//protein binding//protein disulfide oxidoreductase activity	--	--
c11634_g1	GO:0043039	tRNA aminoacylation	GO:0016876//GO:0005524	ligase activity, forming aminoacyl-tRNA and related compounds//ATP binding	--	--
c11649_g1	GO:0009405//GO:0006810	pathogenesis//transport	GO:0019870	potassium channel inhibitor activity	GO:0005576	extracellular region
c11656_g1	GO:0055114	oxidation-reduction process	GO:0010181//GO:0016491	FMN binding//oxidoreductase activity	--	--
c11661_g1	GO:0043065	positive regulation of apoptotic process	--	--	GO:0016021//GO:0005740	integral component of membrane//mitochondrial envelope
c11677_g1	GO:0006571//GO:0008033//GO:0006418//GO:0000162//GO:0009094//GO:0043039//GO:0006432	tyrosine biosynthetic process//tRNA processing//tRNA aminoacylation for protein translation//tryptophan biosynthetic process//L-phenylalanine biosynthetic process//tRNA aminoacylation//phenylalanyl-tRNA aminoacylation	GO:0004826//GO:0004812//GO:0005524//GO:0000049//GO:0000287	phenylalanine-tRNA ligase activity//aminoacyl-tRNA ligase activity//ATP binding//tRNA binding//magnesium ion binding	GO:0009328//GO:0005737	phenylalanine-tRNA ligase complex//cytoplasm
c1167_g1	GO:0016567	protein ubiquitination	GO:0004842	ubiquitin-protein transferase activity	--	--
c11681_g1	--	--	GO:0005515	protein binding	--	--
c11682_g1	GO:0006310//GO:0006508//GO:0006278//GO:0015074//GO:0006333	DNA recombination//proteolysis//RNA-dependent DNA replication//DNA integration//chromatin assembly or disassembly	GO:0004190//GO:0008907//GO:0003682//GO:0003964//GO:0003723	aspartic-type endopeptidase activity//integrase activity//chromatin binding//RNA-directed DNA polymerase activity//RNA binding	GO:0000785	chromatin
c11684_g1	GO:0015074	DNA integration	--	--	--	--
c11687_g1	GO:0005975	carbohydrate metabolic process	GO:0004553	hydrolase activity, hydrolyzing O-glycosyl compounds	--	--
c11689_g1	GO:0016042//GO:0046486	lipid catabolic process//glycerolipid metabolic process	GO:0003847	1-alkyl-2-acetylglycerophosphocholine esterase activity	GO:0008247	1-alkyl-2-acetylglycerophosphocholine esterase complex
c11702_g1	GO:0005975	carbohydrate metabolic process	GO:0004553	hydrolase activity, hydrolyzing O-glycosyl compounds	--	--
c11703_g1	--	--	--	--	GO:0016021	integral component of membrane
c11717_g1	--	--	GO:0030246	carbohydrate binding	--	--
c11723_g1	GO:0003333	amino acid transmembrane transport	--	--	--	--
c11730_g1	--	--	GO:0016627	oxidoreductase activity, acting on the CH-CH group of donors	GO:0016021//GO:0005740	integral component of membrane//mitochondrial envelope
c11733_g1	--	--	GO:0003924//GO:0005525	GTPase activity//GTP binding	--	--
c11735_g1	GO:0006355	regulation of transcription, DNA-templated	GO:0003700//GO:0008270	sequence-specific DNA binding transcription factor activity//zinc ion binding	GO:0005634//GO:0005667	nucleus//transcription factor complex
c11736_g1	--	--	--	--	GO:0071203	WASH complex
c11737_g1	--	--	GO:0042802	identical protein binding	--	--
c11738_g1	--	--	GO:0005523	tropomyosin binding	GO:0005856	cytoskeleton
c1174_g1	--	--	GO:0008289	lipid binding	--	--
c1175_g1	GO:0016032//GO:0006260//GO:0006351	viral process//DNA replication//transcription, DNA-templated	GO:0003677//GO:0003887	DNA binding//DNA-directed DNA polymerase activity	GO:0042575//GO:0005634	DNA polymerase complex//nucleus
c1176_g1	--	--	GO:0008201	heparin binding	--	--
c11770_g1	--	--	--	--	GO:0005615	extracellular space
c11779_g1	--	--	--	--	GO:0019012	virion
c11788_g1	GO:0008152	metabolic process	GO:0016491	oxidoreductase activity	--	--
c11797_g1	--	--	GO:0046983	protein dimerization activity	--	--
c117_g1	GO:0008152//GO:0055114	metabolic process//oxidation-reduction process	GO:0016491	oxidoreductase activity	--	--
c11812_g1	GO:0042176//GO:0006352//GO:0006355	regulation of protein catabolic process//DNA-templated transcription, initiation//regulation of transcription, DNA-templated	GO:0003700//GO:0016987//GO:0030234//GO:0003677	sequence-specific DNA binding transcription factor activity//sigma factor activity//enzyme regulator activity//DNA binding	GO:0005667//GO:0000502	transcription factor complex//proteasome complex
c1181_g1	--	--	GO:0046872	metal ion binding	--	--
c11829_g1	GO:0006310//GO:0009966//GO:0042138	DNA recombination//regulation of signal transduction//meiotic DNA double-strand break formation	--	--	--	--
c11831_g1	GO:0009244	lipopolysaccharide core region biosynthetic process	--	--	--	--
c11837_g1	GO:0006414//GO:0042254	translational elongation//ribosome biogenesis	GO:0003735	structural constituent of ribosome	GO:0005840//GO:0005622	ribosome//intracellular
c11839_g1	GO:0055085	transmembrane transport	GO:0022857	transmembrane transporter activity	GO:0016021	integral component of membrane
c1183_g1	GO:0006508	proteolysis	GO:0008233	peptidase activity	--	--
c11844_g1	GO:0006468	protein phosphorylation	GO:0004672//GO:0005524	protein kinase activity//ATP binding	--	--
c11853_g1	GO:0055114//GO:0009089//GO:0009085//GO:0044237//GO:0008152	oxidation-reduction process//lysine biosynthetic process via diaminopimelate//lysine biosynthetic process//cellular metabolic process//metabolic process	GO:0016491//GO:0070402//GO:0050662//GO:0003824//GO:0008839	oxidoreductase activity//NADPH binding//coenzyme binding//catalytic activity//4-hydroxy-tetrahydrodipicolinate reductase	--	--
c11853_g2	GO:0008152	metabolic process	GO:0016491	oxidoreductase activity	--	--
c11859_g1	GO:0019082//GO:0016032	viral protein processing//viral process	--	--	--	--
c11861_g1	GO:0007165	signal transduction	--	--	--	--
c11862_g1	--	--	GO:0008270//GO:0016787	zinc ion binding//hydrolase activity	--	--
c1186_g1	GO:0006570//GO:0006470	tyrosine metabolic process//protein dephosphorylation	GO:0008138//GO:0004725	protein tyrosine/serine/threonine phosphatase activity//protein tyrosine phosphatase activity	--	--
c11874_g1	--	--	GO:0005515	protein binding	--	--
c11882_g1	GO:0006810	transport	GO:0005215	transporter activity	GO:0016020	membrane
c11895_g1	GO:0005975	carbohydrate metabolic process	GO:0004553//GO:0008270	hydrolase activity, hydrolyzing O-glycosyl compounds//zinc ion binding	--	--
c1189_g1	--	--	--	--	GO:0032797	SMN complex
c11906_g2	GO:0006012//GO:0005982//GO:0005985	galactose metabolic process//starch metabolic process//sucrose metabolic process	GO:0004564//GO:0004575	beta-fructofuranosidase activity//sucrose alpha-glucosidase activity	GO:0017177	glucosidase II complex
c11908_g1	GO:0015976//GO:0055114//GO:0006108//GO:0006090//GO:0006099	carbon utilization//oxidation-reduction process//malate metabolic process//pyruvate metabolic process//tricarboxylic acid cycle	GO:0051287//GO:0004471	NAD binding//malate dehydrogenase (decarboxylating) (NAD+) activity	--	--
c1190_g1	--	--	GO:0005198	structural molecule activity	GO:0019031	viral envelope
c11911_g1	GO:0006412//GO:0042254	translation//ribosome biogenesis	GO:0003735	structural constituent of ribosome	GO:0005840	ribosome
c11912_g1	GO:0006869	lipid transport	GO:0005319	lipid transporter activity	--	--
c11926_g1	GO:0008218	bioluminescence	GO:0047474	long-chain fatty acid luciferin component ligase activity	--	--
c11929_g1	GO:0006633//GO:0006090	fatty acid biosynthetic process//pyruvate metabolic process	GO:0003989//GO:0005524	acetyl-CoA carboxylase activity//ATP binding	GO:0009317	acetyl-CoA carboxylase complex
c11942_g1	GO:0008152	metabolic process	GO:0010333//GO:0016624//GO:0016829//GO:0000287	terpene synthase activity//oxidoreductase activity, acting on the aldehyde or oxo group of donors, disulfide as acceptor//lyase activity//magnesium ion binding	--	--
c11947_g1	GO:0015074	DNA integration	--	--	--	--
c1194_g1	GO:0008152	metabolic process	GO:0003824	catalytic activity	--	--
c11957_g1	GO:0055114//GO:0006144//GO:0000103	oxidation-reduction process//purine nucleobase metabolic process//sulfate assimilation	GO:0004020//GO:0043531//GO:0016491//GO:0005524//GO:0003724//GO:0098519//GO:0003723	adenylylsulfate kinase activity//ADP binding//oxidoreductase activity//ATP binding//RNA helicase activity//nucleotide phosphatase activity, acting on free nucleotides//RNA binding	--	--
c11960_g1	GO:0007165//GO:0009405//GO:0007059//GO:0019064//GO:0007155//GO:0007049//GO:0051301	signal transduction//pathogenesis//chromosome segregation//fusion of virus membrane with host plasma membrane//cell adhesion//cell cycle//cell division	GO:0003677//GO:0046789//GO:0005179//GO:0000166//GO:0005524//GO:0005198//GO:0008092	DNA binding//host cell surface receptor binding//hormone activity//nucleotide binding//ATP binding//structural molecule activity//cytoskeletal protein binding	GO:0019898//GO:0009986//GO:0019028//GO:0016020//GO:0005737//GO:0009288//GO:0019031//GO:0005576//GO:0016021	extrinsic component of membrane//cell surface//viral capsid//membrane//cytoplasm//bacterial-type flagellum//viral envelope//extracellular region//integral component of membrane
c11965_g1	--	--	GO:0005524//GO:0004386//GO:0046872//GO:0003677//GO:0008270	ATP binding//helicase activity//metal ion binding//DNA binding//zinc ion binding	--	--
c1196_g1	GO:0008643//GO:0006508//GO:0006144//GO:0055114	carbohydrate transport//proteolysis//purine nucleobase metabolic process//oxidation-reduction process	GO:0051536//GO:0004252//GO:0008982//GO:0070008//GO:0017111//GO:0004197//GO:0016491//GO:0016817//GO:0003968	iron-sulfur cluster binding//serine-type endopeptidase activity//protein-N(PI)-phosphohistidine-sugar phosphotransferase activity//serine-type exopeptidase activity//nucleoside-triphosphatase activity//cysteine-type endopeptidase activity//oxidoreductase activity//hydrolase activity, acting on acid anhydrides//RNA-directed RNA polymerase activity	GO:0031379//GO:0009357//GO:0005739	RNA-directed RNA polymerase complex//protein-N(PI)-phosphohistidine-sugar phosphotransferase complex//mitochondrion
c11976_g1	GO:0006446//GO:0006413	regulation of translational initiation//translational initiation	GO:0003743	translation initiation factor activity	GO:0005840	ribosome
c11980_g1	GO:0046660//GO:0006260//GO:0006397	female sex differentiation//DNA replication//mRNA processing	GO:0003677//GO:0003887	DNA binding//DNA-directed DNA polymerase activity	GO:0019013//GO:0005634//GO:0042575	viral nucleocapsid//nucleus//DNA polymerase complex
c11981_g1	GO:0008152	metabolic process	GO:0030170//GO:0031419//GO:0046872	pyridoxal phosphate binding//cobalamin binding//metal ion binding	--	--
c11991_g1	GO:0006468	protein phosphorylation	GO:0004672//GO:0005524	protein kinase activity//ATP binding	--	--
c11995_g1	GO:0030833	regulation of actin filament polymerization	--	--	GO:0005856	cytoskeleton
c12003_g1	--	--	GO:0016787	hydrolase activity	--	--
c12004_g1	GO:0006771//GO:0019497	riboflavin metabolic process//hexachlorocyclohexane metabolic process	GO:0003993	acid phosphatase activity	--	--
c12015_g1	GO:0006206//GO:0006139	pyrimidine nucleobase metabolic process//nucleobase-containing compound metabolic process	GO:0005515//GO:0005524//GO:0004127	protein binding//ATP binding//cytidylate kinase activity	--	--
c12025_g1	GO:0055085	transmembrane transport	--	--	GO:0016021	integral component of membrane
c12036_g1	GO:0006508	proteolysis	GO:0008236	serine-type peptidase activity	--	--
c12043_g2	--	--	GO:0016757	transferase activity, transferring glycosyl groups	--	--
c12046_g1	--	--	--	--	GO:0016020	membrane
c12059_g1	GO:0000160//GO:0006935	phosphorelay signal transduction system//chemotaxis	GO:0000156//GO:0008984	phosphorelay response regulator activity//protein-glutamate methylesterase activity	GO:0005737	cytoplasm
c1205_g1	GO:0006810//GO:0015893//GO:0055085//GO:0006855	transport//drug transport//transmembrane transport//drug transmembrane transport	GO:0015238//GO:0015297	drug transmembrane transporter activity//antiporter activity	GO:0016020	membrane
c12060_g1	GO:0032784	regulation of DNA-templated transcription, elongation	GO:0003677	DNA binding	--	--
c12062_g1	GO:0055114	oxidation-reduction process	GO:0030151//GO:0016491	molybdenum ion binding//oxidoreductase activity	--	--
c12063_g1	GO:0006804//GO:0055114//GO:0006979	peroxidase reaction//oxidation-reduction process//response to oxidative stress	GO:0020037//GO:0004601	heme binding//peroxidase activity	--	--
c12065_g1	GO:0006810	transport	GO:0005215	transporter activity	GO:0016020	membrane
c12066_g1	--	--	--	--	GO:0005634	nucleus
c12067_g1	GO:0009611	response to wounding	GO:0004867	serine-type endopeptidase inhibitor activity	--	--
c12070_g1	GO:0055114	oxidation-reduction process	GO:0016491//GO:0016706	oxidoreductase activity//oxidoreductase activity, acting on paired donors, with incorporation or reduction of molecular oxygen, 2-oxoglutarate as one donor, and incorporation of one atom each of oxygen into both donors	--	--
c12073_g1	GO:0045046	protein import into peroxisome membrane	GO:0032403	protein complex binding	GO:0005779	integral component of peroxisomal membrane
c12075_g1	GO:0008152//GO:0005975	metabolic process//carbohydrate metabolic process	GO:0008184//GO:0016787	glycogen phosphorylase activity//hydrolase activity	--	--
c1207_g1	GO:0009231	riboflavin biosynthetic process	GO:0008686	3,4-dihydroxy-2-butanone-4-phosphate synthase activity	--	--
c12081_g1	GO:0016032	viral process	--	--	--	--
c12084_g1	GO:0006771//GO:0019497	riboflavin metabolic process//hexachlorocyclohexane metabolic process	GO:0003993	acid phosphatase activity	--	--
c12088_g1	GO:0016226	iron-sulfur cluster assembly	GO:0051536//GO:0005506	iron-sulfur cluster binding//iron ion binding	--	--
c1208_g1	--	--	--	--	GO:0032040	small-subunit processome
c12092_g1	GO:0008152	metabolic process	GO:0016829	lyase activity	--	--
c12093_g1	GO:0006508	proteolysis	GO:0004185	serine-type carboxypeptidase activity	--	--
c12095_g1	GO:0046417	chorismate metabolic process	--	--	--	--
c12101_g1	GO:0006559//GO:0042207//GO:0044710//GO:0055114//GO:0006570	L-phenylalanine catabolic process//styrene catabolic process//single-organism metabolic process//oxidation-reduction process//tyrosine metabolic process	GO:0004411	homogentisate 1,2-dioxygenase activity	--	--
c12102_g1	GO:0006804//GO:0006979//GO:0055114//GO:0006568//GO:0015947	peroxidase reaction//response to oxidative stress//oxidation-reduction process//tryptophan metabolic process//methane metabolic process	GO:0020037//GO:0004096	heme binding//catalase activity	--	--
c1211_g1	--	--	GO:0016747	transferase activity, transferring acyl groups other than amino-acyl groups	--	--
c12122_g1	GO:0007165//GO:0042254//GO:0006412//GO:0019064	signal transduction//ribosome biogenesis//translation//fusion of virus membrane with host plasma membrane	GO:0003735//GO:0046789	structural constituent of ribosome//host cell surface receptor binding	GO:0019031//GO:0009986//GO:0005840//GO:0005622	viral envelope//cell surface//ribosome//intracellular
c12123_g1	GO:0007165//GO:0009416	signal transduction//response to light stimulus	GO:0005515//GO:0005179	protein binding//hormone activity	GO:0005576	extracellular region
c12124_g1	GO:0006412//GO:0042254	translation//ribosome biogenesis	GO:0003735	structural constituent of ribosome	GO:0005730//GO:0005773//GO:0022625//GO:0009507//GO:0005840//GO:0005886	nucleolus//vacuole//cytosolic large ribosomal subunit//chloroplast//ribosome//plasma membrane
c12125_g1	GO:0006486	protein glycosylation	GO:0008378//GO:0016757//GO:0030246	galactosyltransferase activity//transferase activity, transferring glycosyl groups//carbohydrate binding	GO:0016020	membrane
c12131_g1	GO:0006935//GO:0001539	chemotaxis//cilium or flagellum-dependent cell motility	GO:0003774	motor activity	GO:0009425	bacterial-type flagellum basal body
c12136_g1	GO:0008283//GO:0040007//GO:0007165	cell proliferation//growth//signal transduction	GO:0008083//GO:0008270	growth factor activity//zinc ion binding	GO:0005576	extracellular region
c12147_g1	--	--	GO:0005515	protein binding	--	--
c12148_g1	--	--	GO:0008270	zinc ion binding	--	--
c1214_g1	--	--	GO:0003824	catalytic activity	--	--
c12151_g1	GO:0009058	biosynthetic process	GO:0016779	nucleotidyltransferase activity	--	--
c12152_g1	--	--	GO:0005515	protein binding	--	--
c12156_g1	GO:0032312	regulation of ARF GTPase activity	GO:0008270//GO:0008060	zinc ion binding//ARF GTPase activator activity	--	--
c12158_g2	GO:0006418	tRNA aminoacylation for protein translation	GO:0002161	aminoacyl-tRNA editing activity	--	--
c12159_g1	GO:0006468	protein phosphorylation	GO:0005524//GO:0004672	ATP binding//protein kinase activity	--	--
c1215_g1	--	--	GO:0046914	transition metal ion binding	--	--
c12161_g1	--	--	GO:0046872	metal ion binding	--	--
c12170_g1	GO:0055085	transmembrane transport	--	--	GO:0016021	integral component of membrane
c12171_g1	GO:0009244	lipopolysaccharide core region biosynthetic process	--	--	--	--
c12175_g2	--	--	GO:0046872	metal ion binding	--	--
c12177_g1	GO:0055114//GO:0006118	oxidation-reduction process//electron transport	GO:0016655	oxidoreductase activity, acting on NAD(P)H, quinone or similar compound as acceptor	--	--
c12179_g2	GO:0045892	negative regulation of transcription, DNA-templated	GO:0003700	sequence-specific DNA binding transcription factor activity	GO:0005667	transcription factor complex
c12183_g1	GO:0005975	carbohydrate metabolic process	GO:0003824	catalytic activity	--	--
c12187_g1	GO:0015031//GO:0042254//GO:0006414	protein transport//ribosome biogenesis//translational elongation	GO:0003735	structural constituent of ribosome	GO:0016020//GO:0005622//GO:0005840	membrane//intracellular//ribosome
c12189_g1	GO:0034968//GO:0006554//GO:0006479	histone lysine methylation//lysine catabolic process//protein methylation	GO:0018024//GO:0008270	histone-lysine N-methyltransferase activity//zinc ion binding	GO:0005634	nucleus
c12190_g1	GO:0006434//GO:0006544//GO:0006566//GO:0006563//GO:0006260//GO:0008608	seryl-tRNA aminoacylation//glycine metabolic process//threonine metabolic process//L-serine metabolic process//DNA replication//attachment of spindle microtubules to kinetochore	GO:0000166//GO:0008408//GO:0003887//GO:0004828//GO:0005524	nucleotide binding//3'-5' exonuclease activity//DNA-directed DNA polymerase activity//serine-tRNA ligase activity//ATP binding	GO:0042575//GO:0005737//GO:0072686//GO:0042729	DNA polymerase complex//cytoplasm//mitotic spindle//DASH complex
c121_g1	--	--	GO:0045735	nutrient reservoir activity	--	--
c12200_g1	GO:0019497//GO:0006771	hexachlorocyclohexane metabolic process//riboflavin metabolic process	GO:0003993	acid phosphatase activity	--	--
c12203_g1	GO:0006412//GO:0042254	translation//ribosome biogenesis	GO:0003735	structural constituent of ribosome	GO:0005622//GO:0005840	intracellular//ribosome
c12205_g1	--	--	GO:0005515	protein binding	--	--
c1220_g1	GO:0009247	glycolipid biosynthetic process	GO:0016758	transferase activity, transferring hexosyl groups	--	--
c12210_g1	GO:0007218//GO:0018990	neuropeptide signaling pathway//ecdysis, chitin-based cuticle	GO:0008255	ecdysis-triggering hormone activity	--	--
c12213_g1	--	--	GO:0003676//GO:0008270	nucleic acid binding//zinc ion binding	--	--
c12215_g1	--	--	--	--	GO:0019033	viral tegument
c12216_g1	GO:0006470//GO:0006570	protein dephosphorylation//tyrosine metabolic process	GO:0008138//GO:0004725	protein tyrosine/serine/threonine phosphatase activity//protein tyrosine phosphatase activity	--	--
c12221_g1	GO:0016117//GO:0055114//GO:0008033	carotenoid biosynthetic process//oxidation-reduction process//tRNA processing	GO:0050660//GO:0016491//GO:0016705//GO:0016614	flavin adenine dinucleotide binding//oxidoreductase activity//oxidoreductase activity, acting on paired donors, with incorporation or reduction of molecular oxygen//oxidoreductase activity, acting on CH-OH group of donors	--	--
c12227_g1	--	--	GO:0030170//GO:0008483	pyridoxal phosphate binding//transaminase activity	--	--
c12230_g1	GO:0055114//GO:0006784	oxidation-reduction process//heme a biosynthetic process	GO:0016627	oxidoreductase activity, acting on the CH-CH group of donors	GO:0016020	membrane
c12232_g1	--	--	GO:0003676	nucleic acid binding	--	--
c12235_g1	GO:0006397	mRNA processing	GO:0005515	protein binding	GO:0005634	nucleus
c12237_g1	GO:0006468	protein phosphorylation	GO:0004672//GO:0005524	protein kinase activity//ATP binding	--	--
c12250_g1	GO:0006396//GO:0006412//GO:0042254	RNA processing//translation//ribosome biogenesis	GO:0003735	structural constituent of ribosome	GO:0005840//GO:0005622	ribosome//intracellular
c12251_g1	GO:0008643	carbohydrate transport	GO:0008982//GO:0016787	protein-N(PI)-phosphohistidine-sugar phosphotransferase activity//hydrolase activity	GO:0009357	protein-N(PI)-phosphohistidine-sugar phosphotransferase complex
c12252_g1	GO:0055085	transmembrane transport	--	--	GO:0016021	integral component of membrane
c12258_g1	--	--	GO:0016788//GO:0008236//GO:0016881	hydrolase activity, acting on ester bonds//serine-type peptidase activity//acid-amino acid ligase activity	--	--
c12261_g1	GO:0042742//GO:0006355	defense response to bacterium//regulation of transcription, DNA-templated	GO:0003677//GO:0003700	DNA binding//sequence-specific DNA binding transcription factor activity	GO:0019867//GO:0019028//GO:0005634//GO:0005667	outer membrane//viral capsid//nucleus//transcription factor complex
c12264_g1	--	--	GO:0003824	catalytic activity	GO:0016020	membrane
c12265_g1	--	--	GO:0016772	transferase activity, transferring phosphorus-containing groups	--	--
c12268_g1	GO:0055114//GO:0008152	oxidation-reduction process//metabolic process	GO:0047134//GO:0016746	protein-disulfide reductase activity//transferase activity, transferring acyl groups	--	--
c1226_g1	--	--	GO:0016787	hydrolase activity	--	--
c12278_g1	--	--	--	--	GO:0016020	membrane
c12283_g1	--	--	GO:0016791	phosphatase activity	--	--
c12289_g1	GO:0008152//GO:0005975//GO:0030259	metabolic process//carbohydrate metabolic process//lipid glycosylation	GO:0030246//GO:0016758	carbohydrate binding//transferase activity, transferring hexosyl groups	--	--
c1228_g1	GO:0006144//GO:0008643//GO:0034219	purine nucleobase metabolic process//carbohydrate transport//carbohydrate transmembrane transport	GO:0015144//GO:0003968	carbohydrate transmembrane transporter activity//RNA-directed RNA polymerase activity	GO:0016021//GO:0031379	integral component of membrane//RNA-directed RNA polymerase complex
c12291_g1	--	--	GO:0005515	protein binding	--	--
c12296_g1	GO:0006468	protein phosphorylation	GO:0005524//GO:0004672	ATP binding//protein kinase activity	--	--
c122_g1	--	--	--	--	GO:0016021	integral component of membrane
c12300_g1	GO:0016310//GO:0008152	phosphorylation//metabolic process	GO:0016301//GO:0016774	kinase activity//phosphotransferase activity, carboxyl group as acceptor	GO:0005622	intracellular
c12308_g1	--	--	GO:0030247	polysaccharide binding	--	--
c12310_g1	GO:0051252	regulation of RNA metabolic process	GO:0004523//GO:0003676	RNA-DNA hybrid ribonuclease activity//nucleic acid binding	--	--
c12311_g1	GO:0006351//GO:0006260//GO:0006269	transcription, DNA-templated//DNA replication//DNA replication, synthesis of RNA primer	GO:0003896	DNA primase activity	GO:0005657//GO:0005730	replication fork//nucleolus
c12315_g1	GO:0051252	regulation of RNA metabolic process	GO:0004521//GO:0003723	endoribonuclease activity//RNA binding	--	--
c12316_g1	GO:0008152	metabolic process	GO:0008168	methyltransferase activity	--	--
c12317_g1	GO:0006810	transport	GO:0042626	ATPase activity, coupled to transmembrane movement of substances	--	--
c12318_g1	GO:0006278	RNA-dependent DNA replication	GO:0003964//GO:0003723	RNA-directed DNA polymerase activity//RNA binding	--	--
c12322_g1	--	--	--	--	GO:0016020	membrane
c12327_g1	GO:0006144//GO:0019079	purine nucleobase metabolic process//viral genome replication	GO:0003968	RNA-directed RNA polymerase activity	GO:0031379	RNA-directed RNA polymerase complex
c12329_g1	--	--	GO:0004867	serine-type endopeptidase inhibitor activity	--	--
c1232_g1	GO:0019751	polyol metabolic process	GO:0047605	acetolactate decarboxylase activity	--	--
c12330_g1	GO:0019299	rhamnose metabolic process	GO:0016857	racemase and epimerase activity, acting on carbohydrates and derivatives	GO:0005737	cytoplasm
c12332_g1	GO:0006869//GO:0006629	lipid transport//lipid metabolic process	GO:0008047	enzyme activator activity	GO:0042627	chylomicron
c12334_g1	--	--	GO:0005524	ATP binding	GO:0033009	nucleomorph
c1233_g1	--	--	GO:0003682	chromatin binding	GO:0000785	chromatin
c12340_g1	--	--	--	--	GO:0016020	membrane
c12343_g1	GO:0006465	signal peptide processing	GO:0008233	peptidase activity	GO:0016021//GO:0005787	integral component of membrane//signal peptidase complex
c12346_g1	--	--	GO:0016772	transferase activity, transferring phosphorus-containing groups	--	--
c12348_g1	GO:0016042//GO:0009395	lipid catabolic process//phospholipid catabolic process	GO:0005509//GO:0004623	calcium ion binding//phospholipase A2 activity	--	--
c1234_g1	GO:0008610//GO:0006479//GO:0008152	lipid biosynthetic process//protein methylation//metabolic process	GO:0008276//GO:0008168	protein methyltransferase activity//methyltransferase activity	GO:0005737	cytoplasm
c12352_g1	--	--	GO:0003676	nucleic acid binding	--	--
c12358_g1	GO:0008152	metabolic process	GO:0005515//GO:0008168	protein binding//methyltransferase activity	--	--
c12360_g1	--	--	GO:0003723	RNA binding	--	--
c12363_g1	GO:0009611	response to wounding	GO:0004867	serine-type endopeptidase inhibitor activity	--	--
c12366_g1	--	--	GO:0005515//GO:0008270	protein binding//zinc ion binding	--	--
c12369_g1	GO:0006810	transport	--	--	GO:0016021	integral component of membrane
c12372_g1	GO:0006118//GO:0055114	electron transport//oxidation-reduction process	GO:0009916	alternative oxidase activity	--	--
c12378_g1	GO:0006511	ubiquitin-dependent protein catabolic process	GO:0031625	ubiquitin protein ligase binding	GO:0031461	cullin-RING ubiquitin ligase complex
c12379_g1	--	--	GO:0000287	magnesium ion binding	GO:0016021	integral component of membrane
c12381_g1	GO:0016114//GO:0009058//GO:0042432	terpenoid biosynthetic process//biosynthetic process//indole biosynthetic process	GO:0005516//GO:0005515//GO:0016844//GO:0004064	calmodulin binding//protein binding//strictosidine synthase activity//arylesterase activity	--	--
c12383_g2	GO:0055114//GO:0006813	oxidation-reduction process//potassium ion transport	GO:0016616//GO:0016491//GO:0008168//GO:0048037	oxidoreductase activity, acting on the CH-OH group of donors, NAD or NADP as acceptor//oxidoreductase activity//methyltransferase activity//cofactor binding	--	--
c12384_g1	GO:0007067	mitotic nuclear division	GO:0003677//GO:0046983	DNA binding//protein dimerization activity	GO:0005634//GO:0000775	nucleus//chromosome, centromeric region
c12386_g1	GO:0006206//GO:0006144//GO:0006351	pyrimidine nucleobase metabolic process//purine nucleobase metabolic process//transcription, DNA-templated	GO:0003677//GO:0003899	DNA binding//DNA-directed RNA polymerase activity	GO:0005730	nucleolus
c12390_g1	GO:0006909	phagocytosis	--	--	GO:0005856	cytoskeleton
c12391_g1	GO:0015693	magnesium ion transport	GO:0015095	magnesium ion transmembrane transporter activity	GO:0016020	membrane
c12394_g1	GO:0009058//GO:0006505//GO:0006886//GO:0006508	biosynthetic process//GPI anchor metabolic process//intracellular protein transport//proteolysis	GO:0016788//GO:0008236//GO:0016787	hydrolase activity, acting on ester bonds//serine-type peptidase activity//hydrolase activity	--	--
c12397_g1	GO:0006355//GO:0015031//GO:0015628	regulation of transcription, DNA-templated//protein transport//protein secretion by the type II secretion system	GO:0003700//GO:0008565	sequence-specific DNA binding transcription factor activity//protein transporter activity	GO:0015627//GO:0005667	type II protein secretion system complex//transcription factor complex
c1239_g1	GO:0006629	lipid metabolic process	--	--	--	--
c12402_g1	GO:0008152//GO:0055114	metabolic process//oxidation-reduction process	GO:0016491	oxidoreductase activity	--	--
c12402_g2	GO:0055114//GO:0008152	oxidation-reduction process//metabolic process	GO:0016491	oxidoreductase activity	--	--
c12415_g1	GO:0006508	proteolysis	GO:0004177//GO:0016787//GO:0008236	aminopeptidase activity//hydrolase activity//serine-type peptidase activity	--	--
c12424_g1	GO:0055114	oxidation-reduction process	GO:0016491//GO:0016706	oxidoreductase activity//oxidoreductase activity, acting on paired donors, with incorporation or reduction of molecular oxygen, 2-oxoglutarate as one donor, and incorporation of one atom each of oxygen into both donors	--	--
c12426_g1	--	--	--	--	GO:0016021	integral component of membrane
c12432_g1	GO:0008033//GO:0051252	tRNA processing//regulation of RNA metabolic process	GO:0004540	ribonuclease activity	--	--
c12433_g1	GO:0055114//GO:0006979//GO:0006804//GO:0015947//GO:0006568	oxidation-reduction process//response to oxidative stress//peroxidase reaction//methane metabolic process//tryptophan metabolic process	GO:0020037//GO:0004096	heme binding//catalase activity	--	--
c12437_g1	GO:0006633	fatty acid biosynthetic process	GO:0016747	transferase activity, transferring acyl groups other than amino-acyl groups	GO:0016020	membrane
c12446_g1	GO:0055114	oxidation-reduction process	GO:0047134	protein-disulfide reductase activity	--	--
c1244_g1	--	--	GO:0005515	protein binding	--	--
c12451_g1	GO:0008152//GO:0006118//GO:0055114//GO:0008218	metabolic process//electron transport//oxidation-reduction process//bioluminescence	GO:0016620//GO:0003995//GO:0016491	oxidoreductase activity, acting on the aldehyde or oxo group of donors, NAD or NADP as acceptor//acyl-CoA dehydrogenase activity//oxidoreductase activity	--	--
c12451_g2	GO:0008152//GO:0006807//GO:0006771//GO:0009231//GO:0055114	metabolic process//nitrogen compound metabolic process//riboflavin metabolic process//riboflavin biosynthetic process//oxidation-reduction process	GO:0016491//GO:0003935	oxidoreductase activity//GTP cyclohydrolase II activity	--	--
c12458_g1	--	--	GO:0005515	protein binding	--	--
c12459_g1	GO:0055114	oxidation-reduction process	GO:0050660//GO:0016614	flavin adenine dinucleotide binding//oxidoreductase activity, acting on CH-OH group of donors	--	--
c12460_g1	GO:0006355	regulation of transcription, DNA-templated	GO:0008270//GO:0043565//GO:0003700	zinc ion binding//sequence-specific DNA binding//sequence-specific DNA binding transcription factor activity	GO:0005667	transcription factor complex
c12461_g1	GO:0006278	RNA-dependent DNA replication	GO:0003723//GO:0003964	RNA binding//RNA-directed DNA polymerase activity	--	--
c12464_g1	GO:0016117//GO:0055114//GO:0006040//GO:0009254	carotenoid biosynthetic process//oxidation-reduction process//amino sugar metabolic process//peptidoglycan turnover	GO:0016491//GO:0016705//GO:0004499//GO:0050661//GO:0005524//GO:0050660//GO:0016773	oxidoreductase activity//oxidoreductase activity, acting on paired donors, with incorporation or reduction of molecular oxygen//N,N-dimethylaniline monooxygenase activity//NADP binding//ATP binding//flavin adenine dinucleotide binding//phosphotransferase activity, alcohol group as acceptor	--	--
c1246_g1	GO:0006308	DNA catabolic process	GO:0045145	single-stranded DNA 5'-3' exodeoxyribonuclease activity	--	--
c12470_g1	GO:0006144//GO:0006351//GO:0019083//GO:0006206	purine nucleobase metabolic process//transcription, DNA-templated//viral transcription//pyrimidine nucleobase metabolic process	GO:0003677//GO:0003899	DNA binding//DNA-directed RNA polymerase activity	GO:0005730	nucleolus
c12471_g1	GO:0031023//GO:0005975//GO:0051225	microtubule organizing center organization//carbohydrate metabolic process//spindle assembly	GO:0004571//GO:0003729//GO:0005509	mannosyl-oligosaccharide 1,2-alpha-mannosidase activity//mRNA binding//calcium ion binding	GO:0016020	membrane
c12474_g1	GO:0009607	response to biotic stimulus	--	--	GO:0016021	integral component of membrane
c12480_g1	--	--	--	--	GO:0016021	integral component of membrane
c12484_g1	GO:0006355//GO:0006351	regulation of transcription, DNA-templated//transcription, DNA-templated	GO:0008270//GO:0003677//GO:0000981	zinc ion binding//DNA binding//sequence-specific DNA binding RNA polymerase II transcription factor activity	GO:0005634	nucleus
c12487_g1	--	--	--	--	GO:0016021//GO:0019013	integral component of membrane//viral nucleocapsid
c12488_g1	GO:0006446//GO:0006413//GO:0006270//GO:0016032	regulation of translational initiation//translational initiation//DNA replication initiation//viral process	GO:0003743//GO:0031369//GO:0008270	translation initiation factor activity//translation initiation factor binding//zinc ion binding	GO:0032040//GO:0005840//GO:0005634//GO:0005643//GO:0042025//GO:0005852	small-subunit processome//ribosome//nucleus//nuclear pore//host cell nucleus//eukaryotic translation initiation factor 3 complex
c12499_g1	--	--	GO:0005198	structural molecule activity	GO:0009507	chloroplast
c12500_g1	GO:0006886//GO:0008608//GO:0006457	intracellular protein transport//attachment of spindle microtubules to kinetochore//protein folding	GO:0005515//GO:0051082	protein binding//unfolded protein binding	GO:0072686//GO:0042729//GO:0016020//GO:0016272//GO:0005801	mitotic spindle//DASH complex//membrane//prefoldin complex//cis-Golgi network
c12501_g1	GO:0009069//GO:0006468//GO:0016310	serine family amino acid metabolic process//protein phosphorylation//phosphorylation	GO:0004674//GO:0005524//GO:0004672	protein serine/threonine kinase activity//ATP binding//protein kinase activity	--	--
c12506_g1	GO:0033014//GO:0015994//GO:0006783	tetrapyrrole biosynthetic process//chlorophyll metabolic process//heme biosynthetic process	GO:0004852//GO:0008168	uroporphyrinogen-III synthase activity//methyltransferase activity	--	--
c12507_g1	GO:0006011//GO:0005982//GO:0030244//GO:0005985	UDP-glucose metabolic process//starch metabolic process//cellulose biosynthetic process//sucrose metabolic process	GO:0016760	cellulose synthase (UDP-forming) activity	GO:0016020	membrane
c12517_g1	GO:0055114	oxidation-reduction process	GO:0016491	oxidoreductase activity	--	--
c12518_g1	GO:0006412//GO:0042254	translation//ribosome biogenesis	GO:0003735	structural constituent of ribosome	GO:0005840	ribosome
c1251_g1	GO:0006281//GO:0000723	DNA repair//telomere maintenance	GO:0005524//GO:0003678	ATP binding//DNA helicase activity	GO:0005657	replication fork
c12531_g1	GO:0006357	regulation of transcription from RNA polymerase II promoter	--	--	GO:0033588	Elongator holoenzyme complex
c12533_g1	GO:0006511//GO:0016579	ubiquitin-dependent protein catabolic process//protein deubiquitination	GO:0004221	ubiquitin thiolesterase activity	--	--
c12535_g1	GO:0030001//GO:0055085	metal ion transport//transmembrane transport	GO:0046873	metal ion transmembrane transporter activity	GO:0016020	membrane
c12539_g1	--	--	GO:0005515	protein binding	GO:0005634	nucleus
c12541_g1	--	--	--	--	GO:0005615	extracellular space
c12556_g1	--	--	GO:0003682	chromatin binding	GO:0000785	chromatin
c12557_g1	GO:0007155	cell adhesion	GO:0003723//GO:0005515	RNA binding//protein binding	GO:0016021//GO:0009288	integral component of membrane//bacterial-type flagellum
c12558_g1	GO:0006508//GO:0006511	proteolysis//ubiquitin-dependent protein catabolic process	GO:0008233//GO:0031625	peptidase activity//ubiquitin protein ligase binding	GO:0016020//GO:0031461	membrane//cullin-RING ubiquitin ligase complex
c12559_g1	--	--	GO:0030246	carbohydrate binding	--	--
c12564_g1	GO:0015992//GO:0015986	proton transport//ATP synthesis coupled proton transport	GO:0015078	hydrogen ion transmembrane transporter activity	GO:0000276	mitochondrial proton-transporting ATP synthase complex, coupling factor F(o)
c1256_g1	--	--	GO:0003677	DNA binding	--	--
c12572_g1	GO:0001558	regulation of cell growth	GO:0005520	insulin-like growth factor binding	GO:0005576//GO:0016942	extracellular region//insulin-like growth factor binding protein complex
c12573_g1	GO:0046686	response to cadmium ion	--	--	--	--
c12575_g1	GO:0008152	metabolic process	GO:0008410	CoA-transferase activity	--	--
c12577_g1	GO:0016032	viral process	--	--	GO:0016021	integral component of membrane
c12579_g1	GO:0019354//GO:0055114//GO:0006779//GO:0008152//GO:0006813	siroheme biosynthetic process//oxidation-reduction process//porphyrin-containing compound biosynthetic process//metabolic process//potassium ion transport	GO:0043115//GO:0048037//GO:0003824//GO:0016491//GO:0008270//GO:0016616	precorrin-2 dehydrogenase activity//cofactor binding//catalytic activity//oxidoreductase activity//zinc ion binding//oxidoreductase activity, acting on the CH-OH group of donors, NAD or NADP as acceptor	--	--
c1257_g1	GO:0006665//GO:0006687//GO:0005985//GO:0005982//GO:0005975//GO:0006807//GO:0005991	sphingolipid metabolic process//glycosphingolipid metabolic process//sucrose metabolic process//starch metabolic process//carbohydrate metabolic process//nitrogen compound metabolic process//trehalose metabolic process	GO:0004555//GO:0004348	alpha,alpha-trehalase activity//glucosylceramidase activity	GO:0016021	integral component of membrane
c12587_g1	--	--	GO:0003677	DNA binding	GO:0005634	nucleus
c12591_g1	--	--	GO:0008237//GO:0008270	metallopeptidase activity//zinc ion binding	--	--
c1260_g1	GO:0006955//GO:0040007//GO:0008283//GO:0007165	immune response//growth//cell proliferation//signal transduction	GO:0008083//GO:0005135	growth factor activity//interleukin-3 receptor binding	GO:0005576//GO:0005894	extracellular region//interleukin-3 receptor complex
c12614_g1	GO:0008209//GO:0008207//GO:0055114//GO:0006694//GO:0008210//GO:0044237	androgen metabolic process//C21-steroid hormone metabolic process//oxidation-reduction process//steroid biosynthetic process//estrogen metabolic process//cellular metabolic process	GO:0003824//GO:0050662//GO:0003854//GO:0016616	catalytic activity//coenzyme binding//3-beta-hydroxy-delta5-steroid dehydrogenase activity//oxidoreductase activity, acting on the CH-OH group of donors, NAD or NADP as acceptor	--	--
c12620_g1	GO:0006886//GO:0016192//GO:0006810	intracellular protein transport//vesicle-mediated transport//transport	--	--	GO:0016020//GO:0005794//GO:0030117	membrane//Golgi apparatus//membrane coat
c12622_g1	GO:0006355	regulation of transcription, DNA-templated	GO:0042393	histone binding	--	--
c12623_g1	GO:0055114	oxidation-reduction process	GO:0020037//GO:0016705//GO:0005506	heme binding//oxidoreductase activity, acting on paired donors, with incorporation or reduction of molecular oxygen//iron ion binding	--	--
c12626_g1	GO:0009058	biosynthetic process	--	--	--	--
c12632_g1	GO:0005992	trehalose biosynthetic process	GO:0003824	catalytic activity	--	--
c12634_g1	--	--	GO:0016787	hydrolase activity	--	--
c12638_g1	GO:0055085	transmembrane transport	--	--	--	--
c12639_g1	GO:0006544//GO:0006566//GO:0006435//GO:0006563	glycine metabolic process//threonine metabolic process//threonyl-tRNA aminoacylation//L-serine metabolic process	GO:0004829//GO:0005524//GO:0008270	threonine-tRNA ligase activity//ATP binding//zinc ion binding	GO:0005737	cytoplasm
c12640_g1	GO:0005991//GO:0005982//GO:0005985	trehalose metabolic process//starch metabolic process//sucrose metabolic process	GO:0004555	alpha,alpha-trehalase activity	--	--
c12642_g1	GO:0046907	intracellular transport	--	--	--	--
c12644_g1	GO:0016032	viral process	--	--	--	--
c12647_g1	GO:0006468	protein phosphorylation	GO:0005524//GO:0004672	ATP binding//protein kinase activity	--	--
c12649_g1	--	--	GO:0005506//GO:0020037	iron ion binding//heme binding	--	--
c12653_g1	--	--	GO:0005515	protein binding	--	--
c12655_g1	GO:0006807	nitrogen compound metabolic process	GO:0046872//GO:0016813	metal ion binding//hydrolase activity, acting on carbon-nitrogen (but not peptide) bonds, in linear amidines	--	--
c12659_g1	--	--	GO:0016884	carbon-nitrogen ligase activity, with glutamine as amido-N-donor	--	--
c1265_g1	GO:0006813//GO:0006098//GO:0008152//GO:0055114//GO:0009098//GO:0015940//GO:0019521//GO:0009097//GO:0008652//GO:0046168//GO:0009099	potassium ion transport//pentose-phosphate shunt//metabolic process//oxidation-reduction process//leucine biosynthetic process//pantothenate biosynthetic process//D-gluconate metabolic process//isoleucine biosynthetic process//cellular amino acid biosynthetic process//glycerol-3-phosphate catabolic process//valine biosynthetic process	GO:0016620//GO:0008270//GO:0004455//GO:0051287//GO:0016491//GO:0016616//GO:0004616	oxidoreductase activity, acting on the aldehyde or oxo group of donors, NAD or NADP as acceptor//zinc ion binding//ketol-acid reductoisomerase activity//NAD binding//oxidoreductase activity//oxidoreductase activity, acting on the CH-OH group of donors, NAD or NADP as acceptor//phosphogluconate dehydrogenase (decarboxylating) activity	GO:0005737	cytoplasm
c12664_g1	--	--	GO:0051536	iron-sulfur cluster binding	--	--
c12667_g1	GO:0006278	RNA-dependent DNA replication	GO:0003964//GO:0003723	RNA-directed DNA polymerase activity//RNA binding	--	--
c12668_g1	GO:0006118	electron transport	GO:0009055//GO:0005507	electron carrier activity//copper ion binding	--	--
c12669_g1	GO:0008152	metabolic process	GO:0003824	catalytic activity	--	--
c12670_g1	GO:0006412//GO:0042254	translation//ribosome biogenesis	GO:0003735	structural constituent of ribosome	GO:0005622//GO:0005840	intracellular//ribosome
c12675_g1	GO:0005975	carbohydrate metabolic process	GO:0004553	hydrolase activity, hydrolyzing O-glycosyl compounds	--	--
c12678_g2	--	--	--	--	GO:0030089	phycobilisome
c12680_g1	--	--	GO:0008270	zinc ion binding	--	--
c12688_g1	GO:0007264//GO:0006810//GO:0006298	small GTPase mediated signal transduction//transport//mismatch repair	GO:0016301//GO:0016887//GO:0005515//GO:0005524//GO:0005525//GO:0003724//GO:0098519//GO:0030983//GO:0003723//GO:0003924	kinase activity//ATPase activity//protein binding//ATP binding//GTP binding//RNA helicase activity//nucleotide phosphatase activity, acting on free nucleotides//mismatched DNA binding//RNA binding//GTPase activity	GO:0005622	intracellular
c1268_g1	GO:0007304	chorion-containing eggshell formation	GO:0005213	structural constituent of chorion	GO:0042600//GO:0005576	chorion//extracellular region
c12695_g1	GO:0006298	mismatch repair	GO:0005524//GO:0030983	ATP binding//mismatched DNA binding	--	--
c12698_g1	GO:0008152	metabolic process	GO:0016787	hydrolase activity	--	--
c12709_g1	GO:0019684//GO:0006118//GO:0009772	photosynthesis, light reaction//electron transport//photosynthetic electron transport in photosystem II	GO:0045156	electron transporter, transferring electrons within the cyclic electron transport pathway of photosynthesis activity	--	--
c12710_g1	GO:0055114	oxidation-reduction process	GO:0016616	oxidoreductase activity, acting on the CH-OH group of donors, NAD or NADP as acceptor	--	--
c12710_g2	GO:0055114	oxidation-reduction process	GO:0016616	oxidoreductase activity, acting on the CH-OH group of donors, NAD or NADP as acceptor	--	--
c12719_g1	GO:0006807	nitrogen compound metabolic process	GO:0003726//GO:0003723	double-stranded RNA adenosine deaminase activity//RNA binding	--	--
c1271_g1	--	--	GO:0016491//GO:0010181	oxidoreductase activity//FMN binding	--	--
c12720_g1	GO:0006725//GO:0055114	cellular aromatic compound metabolic process//oxidation-reduction process	GO:0003824//GO:0008199	catalytic activity//ferric iron binding	--	--
c12721_g1	GO:0008152	metabolic process	GO:0046983//GO:0008270//GO:0003824	protein dimerization activity//zinc ion binding//catalytic activity	--	--
c12722_g1	GO:0046849//GO:0007165	bone remodeling//signal transduction	GO:0004864//GO:0004869	protein phosphatase inhibitor activity//cysteine-type endopeptidase inhibitor activity	GO:0005576	extracellular region
c12730_g1	GO:0015074	DNA integration	--	--	--	--
c12732_g1	GO:0006260	DNA replication	GO:0005524//GO:0003689	ATP binding//DNA clamp loader activity	GO:0005663//GO:0042575	DNA replication factor C complex//DNA polymerase complex
c12734_g1	GO:0042254//GO:0006412	ribosome biogenesis//translation	GO:0003735	structural constituent of ribosome	GO:0005840//GO:0005622	ribosome//intracellular
c12747_g1	GO:0006633//GO:0006631//GO:0006574//GO:0006552//GO:0016117//GO:0055114//GO:0006568//GO:0018874//GO:0008033//GO:0006550//GO:0006554	fatty acid biosynthetic process//fatty acid metabolic process//valine catabolic process//leucine catabolic process//carotenoid biosynthetic process//oxidation-reduction process//tryptophan metabolic process//benzoate metabolic process//tRNA processing//isoleucine catabolic process//lysine catabolic process	GO:0050151//GO:0050660//GO:0016705//GO:0016491//GO:0003857	oleate hydratase activity//flavin adenine dinucleotide binding//oxidoreductase activity, acting on paired donors, with incorporation or reduction of molecular oxygen//oxidoreductase activity//3-hydroxyacyl-CoA dehydrogenase activity	--	--
c12748_g1	GO:0015979	photosynthesis	GO:0005509	calcium ion binding	GO:0019898//GO:0009654//GO:0009523	extrinsic component of membrane//photosystem II oxygen evolving complex//photosystem II
c12753_g1	GO:0006452//GO:0006448//GO:0045905//GO:0045901	translational frameshifting//regulation of translational elongation//positive regulation of translational termination//positive regulation of translational elongation	GO:0003723//GO:0043022//GO:0003746	RNA binding//ribosome binding//translation elongation factor activity	GO:0005840	ribosome
c12754_g1	--	--	GO:0003676	nucleic acid binding	--	--
c12762_g1	GO:0019076//GO:0046718//GO:0075521	viral release from host cell//viral entry into host cell//microtubule-dependent intracellular transport of viral material towards nucleus	--	--	GO:0030430//GO:0019028//GO:0042025	host cell cytoplasm//viral capsid//host cell nucleus
c12765_g1	GO:0005975	carbohydrate metabolic process	GO:0004553	hydrolase activity, hydrolyzing O-glycosyl compounds	--	--
c12766_g1	GO:0055114	oxidation-reduction process	GO:0005506//GO:0016705//GO:0020037	iron ion binding//oxidoreductase activity, acting on paired donors, with incorporation or reduction of molecular oxygen//heme binding	--	--
c12767_g1	GO:0006508	proteolysis	GO:0004190	aspartic-type endopeptidase activity	GO:0016020//GO:0009279	membrane//cell outer membrane
c12786_g1	--	--	--	--	GO:0016020	membrane
c12788_g1	GO:0006508	proteolysis	GO:0008236	serine-type peptidase activity	--	--
c1278_g1	--	--	GO:0008270//GO:0005515//GO:0046872	zinc ion binding//protein binding//metal ion binding	--	--
c12796_g1	GO:0006772//GO:0009229	thiamine metabolic process//thiamine diphosphate biosynthetic process	GO:0004788	thiamine diphosphokinase activity	--	--
c12801_g1	GO:0008152	metabolic process	GO:0003824	catalytic activity	--	--
c12811_g2	GO:0006357	regulation of transcription from RNA polymerase II promoter	GO:0001104	RNA polymerase II transcription cofactor activity	GO:0016592	mediator complex
c12813_g1	GO:0055085	transmembrane transport	GO:0022857	transmembrane transporter activity	GO:0016021	integral component of membrane
c12819_g1	--	--	GO:0003723	RNA binding	--	--
c12820_g1	GO:0006813//GO:0006352	potassium ion transport//DNA-templated transcription, initiation	GO:0030955//GO:0005249//GO:0003677//GO:0043565	potassium ion binding//voltage-gated potassium channel activity//DNA binding//sequence-specific DNA binding	GO:0008076//GO:0016021//GO:0005622//GO:0005669	voltage-gated potassium channel complex//integral component of membrane//intracellular//transcription factor TFIID complex
c12822_g1	GO:0006508	proteolysis	GO:0004252	serine-type endopeptidase activity	--	--
c12825_g1	--	--	--	--	GO:0030089	phycobilisome
c12827_g1	GO:0009225//GO:0044237//GO:0045226//GO:0009117//GO:0019872//GO:0008152//GO:0030639	nucleotide-sugar metabolic process//cellular metabolic process//extracellular polysaccharide biosynthetic process//nucleotide metabolic process//streptomycin biosynthetic process//metabolic process//polyketide biosynthetic process	GO:0050662//GO:0016491//GO:0003824//GO:0008831	coenzyme binding//oxidoreductase activity//catalytic activity//dTDP-4-dehydrorhamnose reductase activity	--	--
c12845_g1	GO:0006200//GO:0006754	ATP catabolic process//ATP biosynthetic process	GO:0016887//GO:0005524	ATPase activity//ATP binding	GO:0000275	mitochondrial proton-transporting ATP synthase complex, catalytic core F(1)
c12854_g1	GO:0007049	cell cycle	GO:0005525	GTP binding	--	--
c1285_g1	GO:0009165//GO:0006144//GO:0006098	nucleotide biosynthetic process//purine nucleobase metabolic process//pentose-phosphate shunt	GO:0004749//GO:0000287	ribose phosphate diphosphokinase activity//magnesium ion binding	--	--
c12865_g1	GO:0008152	metabolic process	GO:0003824	catalytic activity	--	--
c12870_g1	GO:0006355	regulation of transcription, DNA-templated	--	--	GO:0005634	nucleus
c12875_g1	GO:0044267	cellular protein metabolic process	GO:0005524	ATP binding	--	--
c12878_g1	GO:0006508	proteolysis	GO:0004185	serine-type carboxypeptidase activity	--	--
c12881_g1	GO:0006278	RNA-dependent DNA replication	GO:0003964//GO:0003723	RNA-directed DNA polymerase activity//RNA binding	--	--
c12882_g1	GO:0007059//GO:0006355//GO:0007018//GO:0006200//GO:0007049//GO:0051301//GO:0007017	chromosome segregation//regulation of transcription, DNA-templated//microtubule-based movement//ATP catabolic process//cell cycle//cell division//microtubule-based process	GO:0003677//GO:0016887//GO:0003777//GO:0005525//GO:0003924//GO:0008134//GO:0000166//GO:0005524	DNA binding//ATPase activity//microtubule motor activity//GTP binding//GTPase activity//transcription factor binding//nucleotide binding//ATP binding	GO:0030286//GO:0005874//GO:0005667//GO:0016021	dynein complex//microtubule//transcription factor complex//integral component of membrane
c12885_g1	--	--	GO:0005515	protein binding	--	--
c12888_g1	GO:0005975	carbohydrate metabolic process	GO:0016773//GO:0005524	phosphotransferase activity, alcohol group as acceptor//ATP binding	--	--
c12889_g1	--	--	GO:0005515	protein binding	--	--
c12893_g1	GO:0006355	regulation of transcription, DNA-templated	GO:0003774//GO:0003677//GO:0005524	motor activity//DNA binding//ATP binding	GO:0016459//GO:0005634	myosin complex//nucleus
c12895_g1	--	--	--	--	GO:0016020	membrane
c1289_g1	GO:0055114//GO:0006040	oxidation-reduction process//amino sugar metabolic process	GO:0016491//GO:0008762//GO:0050660	oxidoreductase activity//UDP-N-acetylmuramate dehydrogenase activity//flavin adenine dinucleotide binding	--	--
c12906_g1	GO:0006013//GO:0019307//GO:0006000	mannose metabolic process//mannose biosynthetic process//fructose metabolic process	GO:0004615	phosphomannomutase activity	GO:0005737	cytoplasm
c12912_g1	GO:0006355//GO:0006352	regulation of transcription, DNA-templated//DNA-templated transcription, initiation	GO:0003677//GO:0016987//GO:0003700	DNA binding//sigma factor activity//sequence-specific DNA binding transcription factor activity	GO:0005667	transcription factor complex
c12914_g1	GO:0006807	nitrogen compound metabolic process	GO:0016810	hydrolase activity, acting on carbon-nitrogen (but not peptide) bonds	--	--
c12916_g1	GO:0015074//GO:0055114	DNA integration//oxidation-reduction process	GO:0016972	thiol oxidase activity	--	--
c12931_g1	GO:0016032//GO:0019082	viral process//viral protein processing	--	--	--	--
c12944_g1	GO:0006367//GO:0006270	transcription initiation from RNA polymerase II promoter//DNA replication initiation	--	--	GO:0005672	transcription factor TFIIA complex
c12945_g1	GO:0046168//GO:0008152//GO:0006779//GO:0055114//GO:0019354	glycerol-3-phosphate catabolic process//metabolic process//porphyrin-containing compound biosynthetic process//oxidation-reduction process//siroheme biosynthetic process	GO:0050660//GO:0016616//GO:0051287//GO:0008270//GO:0016491//GO:0043115	flavin adenine dinucleotide binding//oxidoreductase activity, acting on the CH-OH group of donors, NAD or NADP as acceptor//NAD binding//zinc ion binding//oxidoreductase activity//precorrin-2 dehydrogenase activity	GO:0005737	cytoplasm
c12946_g1	GO:0015992//GO:0006744//GO:0006814//GO:0006120	proton transport//ubiquinone biosynthetic process//sodium ion transport//mitochondrial electron transport, NADH to ubiquinone	GO:0008137	NADH dehydrogenase (ubiquinone) activity	GO:0005739	mitochondrion
c1294_g1	GO:0006801//GO:0055114//GO:0008152	superoxide metabolic process//oxidation-reduction process//metabolic process	GO:0004784//GO:0016491//GO:0046872	superoxide dismutase activity//oxidoreductase activity//metal ion binding	--	--
c12950_g1	GO:0007067//GO:0051382	mitotic nuclear division//kinetochore assembly	GO:0003677//GO:0005198//GO:0003824	DNA binding//structural molecule activity//catalytic activity	GO:0019028	viral capsid
c12955_g1	GO:0055114	oxidation-reduction process	GO:0016491//GO:0051920	oxidoreductase activity//peroxiredoxin activity	--	--
c12962_g1	GO:0043087//GO:0035023	regulation of GTPase activity//regulation of Rho protein signal transduction	GO:0005089	Rho guanyl-nucleotide exchange factor activity	--	--
c12966_g1	GO:0006144//GO:0006351//GO:0006206	purine nucleobase metabolic process//transcription, DNA-templated//pyrimidine nucleobase metabolic process	GO:0003899//GO:0003723	DNA-directed RNA polymerase activity//RNA binding	GO:0005730	nucleolus
c12967_g1	GO:0005975//GO:0000077	carbohydrate metabolic process//DNA damage checkpoint	GO:0016832	aldehyde-lyase activity	GO:0030896	checkpoint clamp complex
c12968_g1	--	--	GO:0003676	nucleic acid binding	--	--
c12970_g1	--	--	GO:0051536	iron-sulfur cluster binding	--	--
c12972_g1	GO:0055085//GO:0006812	transmembrane transport//cation transport	GO:0008324	cation transmembrane transporter activity	GO:0044599//GO:0016020	AP-5 adaptor complex//membrane
c12975_g1	GO:0055114	oxidation-reduction process	GO:0050660//GO:0016614	flavin adenine dinucleotide binding//oxidoreductase activity, acting on CH-OH group of donors	--	--
c12977_g1	GO:0006544//GO:0008654//GO:0006566//GO:0046486//GO:0006563	glycine metabolic process//phospholipid biosynthetic process//threonine metabolic process//glycerolipid metabolic process//L-serine metabolic process	GO:0004609	phosphatidylserine decarboxylase activity	--	--
c12984_g1	GO:0009058	biosynthetic process	GO:0003824	catalytic activity	--	--
c12986_g2	GO:0043087	regulation of GTPase activity	GO:0005089	Rho guanyl-nucleotide exchange factor activity	--	--
c129_g1	GO:0055114	oxidation-reduction process	GO:0016616//GO:0016491//GO:0008270//GO:0048037	oxidoreductase activity, acting on the CH-OH group of donors, NAD or NADP as acceptor//oxidoreductase activity//zinc ion binding//cofactor binding	--	--
c13005_g1	GO:0007155	cell adhesion	--	--	--	--
c13006_g1	GO:0006355	regulation of transcription, DNA-templated	GO:0003700//GO:0003677	sequence-specific DNA binding transcription factor activity//DNA binding	GO:0005667	transcription factor complex
c13010_g1	GO:0015992//GO:0046656//GO:0009396//GO:0006123	proton transport//folic acid biosynthetic process//folic acid-containing compound biosynthetic process//mitochondrial electron transport, cytochrome c to oxygen	GO:0004129//GO:0003848	cytochrome-c oxidase activity//2-amino-4-hydroxy-6-hydroxymethyldihydropteridine diphosphokinase activity	GO:0045277//GO:0005743	respiratory chain complex IV//mitochondrial inner membrane
c13018_g1	GO:0006468	protein phosphorylation	GO:0005524//GO:0004672	ATP binding//protein kinase activity	--	--
c13027_g1	GO:0007339	binding of sperm to zona pellucida	--	--	GO:0005576	extracellular region
c13029_g1	GO:0044699	single-organism process	--	--	--	--
c13036_g1	GO:0006508//GO:0008152	proteolysis//metabolic process	GO:0008236//GO:0016787	serine-type peptidase activity//hydrolase activity	--	--
c13041_g1	GO:0006508	proteolysis	--	--	--	--
c13043_g1	--	--	GO:0051539	4 iron, 4 sulfur cluster binding	--	--
c13051_g2	--	--	GO:0003677	DNA binding	--	--
c13053_g1	GO:0006012//GO:0005982//GO:0005985//GO:0006508	galactose metabolic process//starch metabolic process//sucrose metabolic process//proteolysis	GO:0004564//GO:0004575//GO:0004190	beta-fructofuranosidase activity//sucrose alpha-glucosidase activity//aspartic-type endopeptidase activity	GO:0017177	glucosidase II complex
c13057_g1	GO:0006629	lipid metabolic process	GO:0016788	hydrolase activity, acting on ester bonds	--	--
c13057_g2	GO:0006629	lipid metabolic process	GO:0016788	hydrolase activity, acting on ester bonds	--	--
c13058_g1	GO:0006560//GO:0055085//GO:0006525	proline metabolic process//transmembrane transport//arginine metabolic process	GO:0018112	proline racemase activity	GO:0016021	integral component of membrane
c13059_g1	GO:0040007//GO:0007165//GO:0008283	growth//signal transduction//cell proliferation	GO:0042302//GO:0008083	structural constituent of cuticle//growth factor activity	--	--
c1305_g1	GO:0042254//GO:0006412	ribosome biogenesis//translation	GO:0003735	structural constituent of ribosome	GO:0005840//GO:0005622	ribosome//intracellular
c13075_g1	GO:0055114//GO:0006207//GO:0006206	oxidation-reduction process//'de novo' pyrimidine nucleobase biosynthetic process//pyrimidine nucleobase metabolic process	GO:0016491//GO:0010181//GO:0004590	oxidoreductase activity//FMN binding//orotidine-5'-phosphate decarboxylase activity	--	--
c13087_g1	GO:0016480	negative regulation of transcription from RNA polymerase III promoter	--	--	--	--
c13095_g1	GO:0009405//GO:0007165//GO:0030168//GO:0008053//GO:0042157//GO:0006184//GO:0006952//GO:0008284//GO:0042262//GO:0051258//GO:0006869//GO:0006308	pathogenesis//signal transduction//platelet activation//mitochondrial fusion//lipoprotein metabolic process//GTP catabolic process//defense response//positive regulation of cell proliferation//DNA protection//protein polymerization//lipid transport//DNA catabolic process	GO:0008289//GO:0005525//GO:0030674//GO:0003924//GO:0005102//GO:0005198//GO:0051082//GO:0004185//GO:0003690//GO:0008855	lipid binding//GTP binding//protein binding, bridging//GTPase activity//receptor binding//structural molecule activity//unfolded protein binding//serine-type carboxypeptidase activity//double-stranded DNA binding//exodeoxyribonuclease VII activity	GO:0019028//GO:0016020//GO:0005741//GO:0019031//GO:0005773//GO:0005577//GO:0009318//GO:0005576//GO:0016021	viral capsid//membrane//mitochondrial outer membrane//viral envelope//vacuole//fibrinogen complex//exodeoxyribonuclease VII complex//extracellular region//integral component of membrane
c13105_g1	GO:0035556	intracellular signal transduction	GO:0008270	zinc ion binding	--	--
c13109_g1	GO:0055085	transmembrane transport	--	--	GO:0016020	membrane
c13111_g1	--	--	GO:0005515	protein binding	--	--
c13112_g1	GO:0006508	proteolysis	GO:0016787//GO:0008236	hydrolase activity//serine-type peptidase activity	--	--
c13117_g1	GO:0007264	small GTPase mediated signal transduction	GO:0005525//GO:0003924	GTP binding//GTPase activity	GO:0005634//GO:0005737//GO:0005622	nucleus//cytoplasm//intracellular
c13117_g2	GO:0006355//GO:0007264	regulation of transcription, DNA-templated//small GTPase mediated signal transduction	GO:0003924//GO:0005525//GO:0003677	GTPase activity//GTP binding//DNA binding	GO:0005737//GO:0005622//GO:0005634	cytoplasm//intracellular//nucleus
c13118_g1	GO:0006355	regulation of transcription, DNA-templated	GO:0003677	DNA binding	--	--
c13128_g1	--	--	GO:0003677	DNA binding	GO:0005634	nucleus
c13129_g1	GO:0042967	acyl-carrier-protein biosynthetic process	GO:0016747//GO:0008080	transferase activity, transferring acyl groups other than amino-acyl groups//N-acetyltransferase activity	--	--
c13131_g1	GO:0006810	transport	GO:0015288//GO:0005198	porin activity//structural molecule activity	GO:0009279	cell outer membrane
c13132_g1	GO:0007165	signal transduction	GO:0005179	hormone activity	GO:0019031//GO:0005576	viral envelope//extracellular region
c1313_g1	GO:0006814//GO:0006120//GO:0006744//GO:0006118//GO:0015992	sodium ion transport//mitochondrial electron transport, NADH to ubiquinone//ubiquinone biosynthetic process//electron transport//proton transport	GO:0003954//GO:0008137	NADH dehydrogenase activity//NADH dehydrogenase (ubiquinone) activity	GO:0005739	mitochondrion
c13142_g1	GO:0019083//GO:0045893	viral transcription//positive regulation of transcription, DNA-templated	--	--	GO:0042025	host cell nucleus
c13149_g1	GO:0006260	DNA replication	--	--	GO:0005634	nucleus
c13151_g1	GO:0006260	DNA replication	GO:0003677	DNA binding	GO:0005664	nuclear origin of replication recognition complex
c13155_g1	GO:0006629	lipid metabolic process	GO:0016788	hydrolase activity, acting on ester bonds	--	--
c13156_g1	--	--	GO:0016788	hydrolase activity, acting on ester bonds	--	--
c13158_g1	GO:0019722//GO:0006413//GO:0006446	calcium-mediated signaling//translational initiation//regulation of translational initiation	GO:0003743	translation initiation factor activity	GO:0005840	ribosome
c13159_g1	GO:0055114	oxidation-reduction process	GO:0016620//GO:0051287	oxidoreductase activity, acting on the aldehyde or oxo group of donors, NAD or NADP as acceptor//NAD binding	--	--
c13161_g1	GO:0007165//GO:0006605//GO:0006144//GO:0006206//GO:0006351	signal transduction//protein targeting//purine nucleobase metabolic process//pyrimidine nucleobase metabolic process//transcription, DNA-templated	GO:0003677//GO:0003899	DNA binding//DNA-directed RNA polymerase activity	GO:0005730	nucleolus
c13164_g1	GO:0055085	transmembrane transport	--	--	GO:0016020	membrane
c13167_g1	--	--	GO:0016787	hydrolase activity	--	--
c1316_g1	GO:0006810//GO:0009405	transport//pathogenesis	GO:0019871	sodium channel inhibitor activity	GO:0005576	extracellular region
c13170_g1	--	--	GO:0005515	protein binding	--	--
c13172_g1	GO:0006118//GO:0008152//GO:0055114	electron transport//metabolic process//oxidation-reduction process	GO:0016627//GO:0050660//GO:0016491//GO:0003995	oxidoreductase activity, acting on the CH-CH group of donors//flavin adenine dinucleotide binding//oxidoreductase activity//acyl-CoA dehydrogenase activity	--	--
c13174_g1	GO:0042773//GO:0015992//GO:0055114//GO:0006120//GO:0006814//GO:0006744//GO:0006278	ATP synthesis coupled electron transport//proton transport//oxidation-reduction process//mitochondrial electron transport, NADH to ubiquinone//sodium ion transport//ubiquinone biosynthetic process//RNA-dependent DNA replication	GO:0008137//GO:0003964//GO:0003723	NADH dehydrogenase (ubiquinone) activity//RNA-directed DNA polymerase activity//RNA binding	--	--
c1317_g1	GO:0055085	transmembrane transport	GO:0022857	transmembrane transporter activity	GO:0016021	integral component of membrane
c13187_g1	GO:0006508	proteolysis	GO:0004197	cysteine-type endopeptidase activity	--	--
c13188_g1	GO:0006355	regulation of transcription, DNA-templated	GO:0003677	DNA binding	--	--
c13197_g1	--	--	GO:0005524//GO:0017111//GO:0000166//GO:0016887	ATP binding//nucleoside-triphosphatase activity//nucleotide binding//ATPase activity	--	--
c13199_g1	--	--	GO:0003682	chromatin binding	GO:0000785	chromatin
c13201_g2	GO:0007186//GO:0007606//GO:0019236	G-protein coupled receptor signaling pathway//sensory perception of chemical stimulus//response to pheromone	GO:0016503	pheromone receptor activity	GO:0016021	integral component of membrane
c13204_g2	GO:0006118//GO:0019684	electron transport//photosynthesis, light reaction	GO:0045156	electron transporter, transferring electrons within the cyclic electron transport pathway of photosynthesis activity	GO:0016021//GO:0030077	integral component of membrane//plasma membrane light-harvesting complex
c13205_g1	GO:0031556//GO:0031554	transcriptional attenuation by ribosome//regulation of DNA-templated transcription, termination	--	--	--	--
c13208_g1	GO:0055114	oxidation-reduction process	GO:0016491//GO:0016209	oxidoreductase activity//antioxidant activity	--	--
c13215_g1	GO:0006468	protein phosphorylation	GO:0005524//GO:0004672	ATP binding//protein kinase activity	GO:0019031	viral envelope
c13218_g1	--	--	GO:0005515	protein binding	--	--
c13220_g1	GO:0006468//GO:0009405	protein phosphorylation//pathogenesis	GO:0004672//GO:0005524	protein kinase activity//ATP binding	GO:0016020	membrane
c13224_g1	GO:0006820	anion transport	--	--	GO:0016021	integral component of membrane
c13225_g1	GO:0008152	metabolic process	GO:0016491//GO:0005515	oxidoreductase activity//protein binding	--	--
c13228_g2	GO:0006813//GO:0006812	potassium ion transport//cation transport	GO:0008324	cation transmembrane transporter activity	--	--
c13230_g1	GO:0006659	phosphatidylserine biosynthetic process	--	--	--	--
c13231_g1	GO:0008152//GO:0006508	metabolic process//proteolysis	GO:0008236//GO:0016787	serine-type peptidase activity//hydrolase activity	--	--
c13234_g1	GO:0007264//GO:0015684	small GTPase mediated signal transduction//ferrous iron transport	GO:0003924//GO:0015093//GO:0005525	GTPase activity//ferrous iron transmembrane transporter activity//GTP binding	GO:0005622//GO:0016021	intracellular//integral component of membrane
c13238_g1	--	--	--	--	GO:0071203	WASH complex
c13239_g1	GO:0055114	oxidation-reduction process	GO:0008270//GO:0016491//GO:0016616//GO:0048037	zinc ion binding//oxidoreductase activity//oxidoreductase activity, acting on the CH-OH group of donors, NAD or NADP as acceptor//cofactor binding	--	--
c1323_g1	GO:0006355	regulation of transcription, DNA-templated	GO:0003700	sequence-specific DNA binding transcription factor activity	GO:0005667	transcription factor complex
c13241_g1	GO:0055114	oxidation-reduction process	GO:0016491//GO:0050660	oxidoreductase activity//flavin adenine dinucleotide binding	--	--
c13243_g1	GO:0006281//GO:0006260	DNA repair//DNA replication	GO:0003887//GO:0003684	DNA-directed DNA polymerase activity//damaged DNA binding	GO:0042575	DNA polymerase complex
c13247_g1	GO:0006355	regulation of transcription, DNA-templated	GO:0003700//GO:0043565//GO:0008270	sequence-specific DNA binding transcription factor activity//sequence-specific DNA binding//zinc ion binding	GO:0005667	transcription factor complex
c13248_g1	--	--	GO:0003723	RNA binding	--	--
c13251_g1	GO:0045454//GO:0007067	cell redox homeostasis//mitotic nuclear division	--	--	GO:0005681	spliceosomal complex
c13254_g1	--	--	GO:0016829//GO:0010333//GO:0000287	lyase activity//terpene synthase activity//magnesium ion binding	--	--
c13257_g1	GO:0006629	lipid metabolic process	GO:0016788	hydrolase activity, acting on ester bonds	--	--
c13258_g1	GO:0009069//GO:0016310//GO:0009103//GO:0006468	serine family amino acid metabolic process//phosphorylation//lipopolysaccharide biosynthetic process//protein phosphorylation	GO:0004674//GO:0004672//GO:0005524//GO:0016773//GO:0016772	protein serine/threonine kinase activity//protein kinase activity//ATP binding//phosphotransferase activity, alcohol group as acceptor//transferase activity, transferring phosphorus-containing groups	GO:0016020	membrane
c13268_g1	GO:0006184//GO:0008053	GTP catabolic process//mitochondrial fusion	GO:0003924	GTPase activity	GO:0005741//GO:0016021	mitochondrial outer membrane//integral component of membrane
c13270_g1	GO:0032801//GO:0019076//GO:0007264//GO:0006281//GO:0006812//GO:0000723	receptor catabolic process//viral release from host cell//small GTPase mediated signal transduction//DNA repair//cation transport//telomere maintenance	GO:0005524//GO:0005261//GO:0003678//GO:0005515//GO:0005525//GO:0043531//GO:0003924	ATP binding//cation channel activity//DNA helicase activity//protein binding//GTP binding//ADP binding//GTPase activity	GO:0005657//GO:0005622//GO:0033644	replication fork//intracellular//host cell membrane
c13279_g1	GO:0042254//GO:0006412	ribosome biogenesis//translation	GO:0003735	structural constituent of ribosome	GO:0005840	ribosome
c13280_g1	GO:0043066	negative regulation of apoptotic process	GO:0005521	lamin binding	--	--
c13290_g1	GO:0042157//GO:0006869	lipoprotein metabolic process//lipid transport	GO:0008289	lipid binding	GO:0005576	extracellular region
c13293_g1	--	--	GO:0016817	hydrolase activity, acting on acid anhydrides	--	--
c132_g1	--	--	--	--	GO:0016021	integral component of membrane
c13302_g1	--	--	GO:0005524	ATP binding	--	--
c13303_g1	GO:0009058	biosynthetic process	GO:0030170	pyridoxal phosphate binding	--	--
c13311_g1	GO:0006184//GO:0007018//GO:0009409//GO:0051258//GO:0006534//GO:0009970//GO:0046686//GO:0042967//GO:0006535	GTP catabolic process//microtubule-based movement//response to cold//protein polymerization//cysteine metabolic process//cellular response to sulfate starvation//response to cadmium ion//acyl-carrier-protein biosynthetic process//cysteine biosynthetic process from serine	GO:0005525//GO:0003924//GO:0009001//GO:0005198//GO:0008270//GO:0016817	GTP binding//GTPase activity//serine O-acetyltransferase activity//structural molecule activity//zinc ion binding//hydrolase activity, acting on acid anhydrides	GO:0009507//GO:0005874//GO:0005634//GO:0005737//GO:0005739	chloroplast//microtubule//nucleus//cytoplasm//mitochondrion
c13318_g1	GO:0016032	viral process	--	--	--	--
c13326_g1	GO:0009236//GO:0006508	cobalamin biosynthetic process//proteolysis	GO:0003824//GO:0008236	catalytic activity//serine-type peptidase activity	--	--
c13333_g1	--	--	--	--	GO:0016020//GO:0016021	membrane//integral component of membrane
c13335_g1	GO:0006629	lipid metabolic process	GO:0016627	oxidoreductase activity, acting on the CH-CH group of donors	GO:0016020//GO:0016021//GO:0005737	membrane//integral component of membrane//cytoplasm
c13352_g1	--	--	GO:0008168	methyltransferase activity	--	--
c13358_g1	GO:0006352//GO:0006355//GO:0006366	DNA-templated transcription, initiation//regulation of transcription, DNA-templated//transcription from RNA polymerase II promoter	GO:0003700	sequence-specific DNA binding transcription factor activity	GO:0005667//GO:0042025//GO:0005669	transcription factor complex//host cell nucleus//transcription factor TFIID complex
c13360_g1	--	--	GO:0003677	DNA binding	GO:0005634	nucleus
c13366_g2	GO:0005975	carbohydrate metabolic process	GO:0004553	hydrolase activity, hydrolyzing O-glycosyl compounds	--	--
c13373_g1	GO:0006355	regulation of transcription, DNA-templated	GO:0005524//GO:0003700//GO:0003677//GO:0003678	ATP binding//sequence-specific DNA binding transcription factor activity//DNA binding//DNA helicase activity	GO:0005657//GO:0005667	replication fork//transcription factor complex
c13383_g1	GO:0006355	regulation of transcription, DNA-templated	GO:0043565//GO:0003677//GO:0003700	sequence-specific DNA binding//DNA binding//sequence-specific DNA binding transcription factor activity	GO:0005667//GO:0005634	transcription factor complex//nucleus
c13384_g1	GO:0055114	oxidation-reduction process	GO:0051536//GO:0016491	iron-sulfur cluster binding//oxidoreductase activity	--	--
c13387_g1	--	--	--	--	GO:0005634	nucleus
c13394_g1	GO:0006886//GO:0016192	intracellular protein transport//vesicle-mediated transport	GO:0005515	protein binding	GO:0030131	clathrin adaptor complex
c13397_g1	GO:0006412//GO:0042254	translation//ribosome biogenesis	GO:0003735	structural constituent of ribosome	GO:0005622//GO:0005840	intracellular//ribosome
c13399_g1	GO:0055114	oxidation-reduction process	GO:0016614	oxidoreductase activity, acting on CH-OH group of donors	--	--
c1339_g1	GO:0051056//GO:0043087//GO:0055114	regulation of small GTPase mediated signal transduction//regulation of GTPase activity//oxidation-reduction process	GO:0016491//GO:0005085	oxidoreductase activity//guanyl-nucleotide exchange factor activity	GO:0005622	intracellular
c13400_g1	GO:0005982//GO:0005985//GO:0005980	starch metabolic process//sucrose metabolic process//glycogen catabolic process	GO:0004134//GO:0004135	4-alpha-glucanotransferase activity//amylo-alpha-1,6-glucosidase activity	--	--
c13401_g1	GO:0006278	RNA-dependent DNA replication	GO:0003723//GO:0003964	RNA binding//RNA-directed DNA polymerase activity	--	--
c13403_g1	GO:0006468//GO:0009069//GO:0007165//GO:0016310	protein phosphorylation//serine family amino acid metabolic process//signal transduction//phosphorylation	GO:0004674//GO:0005096	protein serine/threonine kinase activity//GTPase activator activity	--	--
c13412_g1	GO:0006468	protein phosphorylation	GO:0004672//GO:0005524	protein kinase activity//ATP binding	--	--
c13416_g1	GO:0016055	Wnt signaling pathway	--	--	--	--
c1341_g1	GO:0016042//GO:0046486	lipid catabolic process//glycerolipid metabolic process	GO:0003847	1-alkyl-2-acetylglycerophosphocholine esterase activity	GO:0008247	1-alkyl-2-acetylglycerophosphocholine esterase complex
c13423_g1	GO:0006364//GO:0008033	rRNA processing//tRNA processing	GO:0003723//GO:0008168	RNA binding//methyltransferase activity	--	--
c13426_g1	GO:0009405//GO:0006570//GO:0006470	pathogenesis//tyrosine metabolic process//protein dephosphorylation	GO:0004725	protein tyrosine phosphatase activity	--	--
c13432_g1	GO:0007018//GO:0007017	microtubule-based movement//microtubule-based process	GO:0008017//GO:0005524//GO:0003777	microtubule binding//ATP binding//microtubule motor activity	GO:0045298//GO:0005874	tubulin complex//microtubule
c13436_g1	GO:0019752	carboxylic acid metabolic process	GO:0030170//GO:0016831	pyridoxal phosphate binding//carboxy-lyase activity	--	--
c13446_g1	GO:0006418	tRNA aminoacylation for protein translation	GO:0000166//GO:0005524//GO:0004812	nucleotide binding//ATP binding//aminoacyl-tRNA ligase activity	--	--
c13451_g1	--	--	--	--	GO:0019028	viral capsid
c13453_g1	GO:0009058	biosynthetic process	--	--	--	--
c13462_g1	GO:0055114//GO:0008152//GO:0006118	oxidation-reduction process//metabolic process//electron transport	GO:0003995//GO:0016491	acyl-CoA dehydrogenase activity//oxidoreductase activity	--	--
c13468_g1	GO:0006563//GO:0007155//GO:0006914//GO:0006434//GO:0006544//GO:0030908//GO:0006566	L-serine metabolic process//cell adhesion//autophagy//seryl-tRNA aminoacylation//glycine metabolic process//protein splicing//threonine metabolic process	GO:0000166//GO:0003677//GO:0005524//GO:0004828//GO:0004519	nucleotide binding//DNA binding//ATP binding//serine-tRNA ligase activity//endonuclease activity	GO:0005604//GO:0005737	basement membrane//cytoplasm
c13470_g1	GO:0006457	protein folding	GO:0051082//GO:0005509	unfolded protein binding//calcium ion binding	GO:0005783	endoplasmic reticulum
c13471_g1	GO:0044237//GO:0008652	cellular metabolic process//cellular amino acid biosynthetic process	--	--	--	--
c13473_g1	GO:0006694//GO:0016114//GO:0008152	steroid biosynthetic process//terpenoid biosynthetic process//metabolic process	GO:0003824//GO:0008661//GO:0016624//GO:0030976	catalytic activity//1-deoxy-D-xylulose-5-phosphate synthase activity//oxidoreductase activity, acting on the aldehyde or oxo group of donors, disulfide as acceptor//thiamine pyrophosphate binding	--	--
c13477_g1	GO:0005982//GO:0005985//GO:0005991	starch metabolic process//sucrose metabolic process//trehalose metabolic process	GO:0004555	alpha,alpha-trehalase activity	--	--
c13478_g1	--	--	GO:0046983	protein dimerization activity	--	--
c13479_g1	GO:0008152//GO:0019069	metabolic process//viral capsid assembly	GO:0005524//GO:0016846	ATP binding//carbon-sulfur lyase activity	--	--
c13484_g1	GO:0006810//GO:0009405	transport//pathogenesis	GO:0008200	ion channel inhibitor activity	GO:0042151	nematocyst
c13486_g1	GO:0050832	defense response to fungus	--	--	GO:0005576	extracellular region
c13489_g1	--	--	--	--	GO:0005576	extracellular region
c1348_g1	GO:0018189	pyrroloquinoline quinone biosynthetic process	--	--	--	--
c13493_g1	--	--	GO:0005515	protein binding	--	--
c13495_g1	GO:0055114	oxidation-reduction process	GO:0020037//GO:0005506//GO:0016705	heme binding//iron ion binding//oxidoreductase activity, acting on paired donors, with incorporation or reduction of molecular oxygen	--	--
c13495_g2	GO:0055114	oxidation-reduction process	GO:0016705//GO:0005506//GO:0020037	oxidoreductase activity, acting on paired donors, with incorporation or reduction of molecular oxygen//iron ion binding//heme binding	--	--
c13503_g1	GO:0006904	vesicle docking involved in exocytosis	--	--	GO:0000145	exocyst
c13505_g1	GO:0006412//GO:0042254	translation//ribosome biogenesis	GO:0003735	structural constituent of ribosome	GO:0005840	ribosome
c13507_g1	GO:0042254//GO:0006412	ribosome biogenesis//translation	GO:0003735	structural constituent of ribosome	GO:0015934//GO:0005840	large ribosomal subunit//ribosome
c13510_g1	--	--	GO:0005515	protein binding	--	--
c13516_g1	GO:0007165//GO:0006144//GO:0009987	signal transduction//purine nucleobase metabolic process//cellular process	GO:0003824//GO:0004114	catalytic activity//3',5'-cyclic-nucleotide phosphodiesterase activity	--	--
c13519_g1	GO:0006508	proteolysis	GO:0008239	dipeptidyl-peptidase activity	--	--
c1351_g1	--	--	GO:0016874	ligase activity	--	--
c13523_g1	--	--	--	--	GO:0019012	virion
c13524_g1	GO:0006457//GO:0006950	protein folding//response to stress	GO:0005524//GO:0051082	ATP binding//unfolded protein binding	--	--
c13529_g1	--	--	GO:0046872	metal ion binding	--	--
c13530_g1	--	--	GO:0016627	oxidoreductase activity, acting on the CH-CH group of donors	--	--
c13538_g1	--	--	GO:0005515	protein binding	--	--
c13541_g1	GO:0046168//GO:0006568//GO:0018874//GO:0008033//GO:0006779//GO:0006550//GO:0006554//GO:0006813//GO:0006633//GO:0006631//GO:0019354//GO:0006574//GO:0015940//GO:0016117//GO:0055114//GO:0006552	glycerol-3-phosphate catabolic process//tryptophan metabolic process//benzoate metabolic process//tRNA processing//porphyrin-containing compound biosynthetic process//isoleucine catabolic process//lysine catabolic process//potassium ion transport//fatty acid biosynthetic process//fatty acid metabolic process//siroheme biosynthetic process//valine catabolic process//pantothenate biosynthetic proce…	GO:0008677//GO:0016616//GO:0003857//GO:0050660//GO:0016705//GO:0003824//GO:0043115//GO:0051287//GO:0016491	2-dehydropantoate 2-reductase activity//oxidoreductase activity, acting on the CH-OH group of donors, NAD or NADP as acceptor//3-hydroxyacyl-CoA dehydrogenase activity//flavin adenine dinucleotide binding//oxidoreductase activity, acting on paired donors, with incorporation or reduction of molecular oxygen//catalytic activity//precorrin-2 dehydrogenase activity//NAD binding//oxidoreductase activi…	GO:0005737	cytoplasm
c13542_g1	--	--	GO:0003677	DNA binding	GO:0005634	nucleus
c13543_g1	--	--	GO:0003677	DNA binding	--	--
c13544_g1	GO:0055085	transmembrane transport	GO:0022857	transmembrane transporter activity	GO:0016021	integral component of membrane
c13547_g1	GO:0034968//GO:0006357//GO:0006554//GO:0006355//GO:0006479	histone lysine methylation//regulation of transcription from RNA polymerase II promoter//lysine catabolic process//regulation of transcription, DNA-templated//protein methylation	GO:0018024//GO:0001104//GO:0005515	histone-lysine N-methyltransferase activity//RNA polymerase II transcription cofactor activity//protein binding	GO:0005694//GO:0016592	chromosome//mediator complex
c13549_g1	GO:0006810	transport	GO:0005215	transporter activity	GO:0016021	integral component of membrane
c13561_g1	--	--	--	--	GO:0019028//GO:0019031	viral capsid//viral envelope
c13562_g1	GO:0042967//GO:0006633//GO:0009058//GO:0008610	acyl-carrier-protein biosynthetic process//fatty acid biosynthetic process//biosynthetic process//lipid biosynthetic process	GO:0016747//GO:0016746//GO:0004315	transferase activity, transferring acyl groups other than amino-acyl groups//transferase activity, transferring acyl groups//3-oxoacyl-[acyl-carrier-protein] synthase activity	GO:0016021//GO:0016020//GO:0005835	integral component of membrane//membrane//fatty acid synthase complex
c13564_g1	GO:0007165//GO:0006144	signal transduction//purine nucleobase metabolic process	GO:0004114	3',5'-cyclic-nucleotide phosphodiesterase activity	--	--
c13567_g1	GO:0051252	regulation of RNA metabolic process	GO:0003676//GO:0004523	nucleic acid binding//RNA-DNA hybrid ribonuclease activity	--	--
c13568_g1	GO:0006355//GO:0007049	regulation of transcription, DNA-templated//cell cycle	GO:0003677	DNA binding	GO:0016021//GO:0005634	integral component of membrane//nucleus
c13569_g1	GO:0055114	oxidation-reduction process	GO:0052900//GO:0016491//GO:0046592//GO:0052898//GO:0052893//GO:0052896//GO:0052897//GO:0050660	spermine oxidase (propane-1,3-diamine-forming) activity//oxidoreductase activity//polyamine oxidase activity//N1-acetylspermidine:oxygen oxidoreductase (propane-1,3-diamine-forming) activity//N1-acetylspermine:oxygen oxidoreductase (propane-1,3-diamine-forming) activity//spermidine oxidase (propane-1,3-diamine-forming) activity//N8-acetylspermidine:oxygen oxidoreductase (propane-1,3-diamine-formi…	--	--
c13572_g1	GO:0006810	transport	GO:0005215	transporter activity	GO:0016020	membrane
c13573_g1	GO:0008207//GO:0055114//GO:0008209//GO:0044237//GO:0008210//GO:0006694	C21-steroid hormone metabolic process//oxidation-reduction process//androgen metabolic process//cellular metabolic process//estrogen metabolic process//steroid biosynthetic process	GO:0050662//GO:0003824//GO:0016616//GO:0003854	coenzyme binding//catalytic activity//oxidoreductase activity, acting on the CH-OH group of donors, NAD or NADP as acceptor//3-beta-hydroxy-delta5-steroid dehydrogenase activity	--	--
c13574_g1	GO:0006811//GO:0035235//GO:0007165//GO:0007268//GO:0006810	ion transport//ionotropic glutamate receptor signaling pathway//signal transduction//synaptic transmission//transport	GO:0004970//GO:0005215//GO:0005234	ionotropic glutamate receptor activity//transporter activity//extracellular-glutamate-gated ion channel activity	GO:0030288//GO:0016021//GO:0016020	outer membrane-bounded periplasmic space//integral component of membrane//membrane
c13580_g1	GO:0007165	signal transduction	--	--	--	--
c13587_g1	--	--	GO:0017176	phosphatidylinositol N-acetylglucosaminyltransferase activity	--	--
c13593_g1	--	--	GO:0003677	DNA binding	--	--
c13595_g1	GO:0006904//GO:0015031	vesicle docking involved in exocytosis//protein transport	GO:0005515	protein binding	GO:0000145	exocyst
c1359_g1	GO:0008152	metabolic process	GO:0016787	hydrolase activity	--	--
c13624_g1	GO:0051603	proteolysis involved in cellular protein catabolic process	GO:0004298	threonine-type endopeptidase activity	GO:0005839	proteasome core complex
c13627_g1	GO:0007275//GO:0009966	multicellular organismal development//regulation of signal transduction	--	--	GO:0016020	membrane
c13628_g1	GO:0000272//GO:0005975//GO:0005982//GO:0005985	polysaccharide catabolic process//carbohydrate metabolic process//starch metabolic process//sucrose metabolic process	GO:0016161//GO:0016798//GO:0070403	beta-amylase activity//hydrolase activity, acting on glycosyl bonds//NAD+ binding	--	--
c13632_g1	GO:0007275//GO:0006418//GO:0007219	multicellular organismal development//tRNA aminoacylation for protein translation//Notch signaling pathway	GO:0004812//GO:0005524//GO:0000166	aminoacyl-tRNA ligase activity//ATP binding//nucleotide binding	GO:0016021	integral component of membrane
c13644_g1	GO:0006118//GO:0045454	electron transport//cell redox homeostasis	GO:0009055//GO:0015035	electron carrier activity//protein disulfide oxidoreductase activity	--	--
c13651_g1	GO:0055114	oxidation-reduction process	GO:0016491	oxidoreductase activity	--	--
c13654_g1	GO:0006807	nitrogen compound metabolic process	GO:0016810	hydrolase activity, acting on carbon-nitrogen (but not peptide) bonds	--	--
c1365_g1	GO:0006629	lipid metabolic process	GO:0016788	hydrolase activity, acting on ester bonds	--	--
c13668_g1	GO:0007010	cytoskeleton organization	GO:0008017	microtubule binding	GO:0045298	tubulin complex
c13670_g1	GO:0055114	oxidation-reduction process	GO:0016491	oxidoreductase activity	--	--
c13674_g1	GO:0006457	protein folding	GO:0003755	peptidyl-prolyl cis-trans isomerase activity	--	--
c13676_g1	GO:0043039	tRNA aminoacylation	GO:0016876//GO:0005524	ligase activity, forming aminoacyl-tRNA and related compounds//ATP binding	--	--
c13677_g1	GO:0015994//GO:0006783	chlorophyll metabolic process//heme biosynthetic process	GO:0004325	ferrochelatase activity	--	--
c13679_g1	GO:0055114	oxidation-reduction process	GO:0008270//GO:0016491	zinc ion binding//oxidoreductase activity	--	--
c13686_g1	--	--	GO:0030246	carbohydrate binding	--	--
c13693_g1	GO:0019060	intracellular transport of viral protein in host cell	--	--	--	--
c13705_g1	--	--	GO:0005524//GO:0016887	ATP binding//ATPase activity	--	--
c13717_g1	GO:0006206//GO:0006351//GO:0006144	pyrimidine nucleobase metabolic process//transcription, DNA-templated//purine nucleobase metabolic process	GO:0003899//GO:0003677	DNA-directed RNA polymerase activity//DNA binding	GO:0005634//GO:0005730	nucleus//nucleolus
c13718_g1	GO:0006468	protein phosphorylation	GO:0005524//GO:0004672	ATP binding//protein kinase activity	--	--
c13722_g1	GO:0006817	phosphate ion transport	GO:0005315	inorganic phosphate transmembrane transporter activity	GO:0016020	membrane
c13729_g1	--	--	GO:0008270	zinc ion binding	--	--
c13749_g1	GO:0055114	oxidation-reduction process	GO:0016491	oxidoreductase activity	--	--
c1374_g1	GO:0019069	viral capsid assembly	--	--	--	--
c1374_g2	GO:0006555//GO:0046653//GO:0055114	methionine metabolic process//tetrahydrofolate metabolic process//oxidation-reduction process	GO:0004489	methylenetetrahydrofolate reductase (NAD(P)H) activity	--	--
c13754_g1	--	--	GO:0005515	protein binding	--	--
c13758_g1	GO:0019048	modulation by virus of host morphology or physiology	--	--	--	--
c13767_g1	GO:0008152	metabolic process	GO:0016787	hydrolase activity	--	--
c13778_g1	GO:0055114	oxidation-reduction process	GO:0005506//GO:0016705//GO:0020037	iron ion binding//oxidoreductase activity, acting on paired donors, with incorporation or reduction of molecular oxygen//heme binding	--	--
c13798_g1	GO:0006457	protein folding	GO:0051082	unfolded protein binding	GO:0016272	prefoldin complex
c13804_g1	--	--	GO:0005515	protein binding	--	--
c13808_g1	GO:0006351//GO:0006260	transcription, DNA-templated//DNA replication	GO:0003677	DNA binding	GO:0042025	host cell nucleus
c13815_g1	GO:0008152	metabolic process	GO:0003824	catalytic activity	--	--
c13816_g1	GO:0030001//GO:0042254	metal ion transport//ribosome biogenesis	GO:0031072//GO:0046872//GO:0051082//GO:0070403	heat shock protein binding//metal ion binding//unfolded protein binding//NAD+ binding	GO:0005622	intracellular
c13817_g1	--	--	GO:0003676	nucleic acid binding	--	--
c13818_g1	GO:0035556	intracellular signal transduction	--	--	GO:0016020	membrane
c13820_g1	GO:0042254//GO:0006412	ribosome biogenesis//translation	GO:0003735	structural constituent of ribosome	GO:0005622//GO:0005840	intracellular//ribosome
c13828_g1	GO:0009405//GO:0006810	pathogenesis//transport	GO:0019871	sodium channel inhibitor activity	GO:0042151	nematocyst
c13829_g1	GO:0007165//GO:0009405//GO:0007268	signal transduction//pathogenesis//synaptic transmission	GO:0030550	acetylcholine receptor inhibitor activity	GO:0005576	extracellular region
c13833_g1	--	--	GO:0042802	identical protein binding	--	--
c13835_g1	--	--	GO:0003676	nucleic acid binding	--	--
c13841_g1	GO:0015074	DNA integration	--	--	--	--
c13852_g1	GO:0005992	trehalose biosynthetic process	GO:0003824	catalytic activity	--	--
c13870_g1	--	--	--	--	GO:0016020	membrane
c13871_g1	GO:0016310	phosphorylation	GO:0004673	protein histidine kinase activity	GO:0009365	protein histidine kinase complex
c13873_g1	GO:0055114//GO:0006222//GO:0006206//GO:0006807	oxidation-reduction process//UMP biosynthetic process//pyrimidine nucleobase metabolic process//nitrogen compound metabolic process	GO:0004152//GO:0018580	dihydroorotate dehydrogenase activity//nitronate monooxygenase activity	--	--
c13879_g1	--	--	GO:0005515	protein binding	--	--
c13884_g1	--	--	GO:0003824	catalytic activity	--	--
c13892_g1	GO:0000162//GO:0006571//GO:0006432//GO:0009094	tryptophan biosynthetic process//tyrosine biosynthetic process//phenylalanyl-tRNA aminoacylation//L-phenylalanine biosynthetic process	GO:0004826//GO:0005524//GO:0003723//GO:0000287	phenylalanine-tRNA ligase activity//ATP binding//RNA binding//magnesium ion binding	GO:0009328//GO:0005737	phenylalanine-tRNA ligase complex//cytoplasm
c13895_g1	GO:0000723//GO:0006281	telomere maintenance//DNA repair	GO:0003678	DNA helicase activity	GO:0005657	replication fork
c13898_g1	GO:0005975	carbohydrate metabolic process	GO:0004553	hydrolase activity, hydrolyzing O-glycosyl compounds	--	--
c13899_g1	GO:0008152	metabolic process	GO:0003824	catalytic activity	--	--
c13915_g1	GO:0008152	metabolic process	GO:0016758	transferase activity, transferring hexosyl groups	--	--
c13916_g1	GO:0006813	potassium ion transport	GO:0015269	calcium-activated potassium channel activity	GO:0016020	membrane
c13921_g1	GO:0006807//GO:0055114	nitrogen compound metabolic process//oxidation-reduction process	GO:0018580//GO:0003824	nitronate monooxygenase activity//catalytic activity	--	--
c13932_g1	--	--	GO:0005524	ATP binding	--	--
c13938_g1	--	--	GO:0005524	ATP binding	--	--
c13954_g1	GO:0006355	regulation of transcription, DNA-templated	GO:0016818//GO:0008270//GO:0003677//GO:0045735//GO:0005524	hydrolase activity, acting on acid anhydrides, in phosphorus-containing anhydrides//zinc ion binding//DNA binding//nutrient reservoir activity//ATP binding	GO:0005634	nucleus
c13955_g1	--	--	GO:0003824	catalytic activity	--	--
c13957_g1	GO:0008152	metabolic process	GO:0003824//GO:0016491	catalytic activity//oxidoreductase activity	--	--
c13961_g1	GO:0000160//GO:0006355	phosphorelay signal transduction system//regulation of transcription, DNA-templated	GO:0000156	phosphorelay response regulator activity	--	--
c13965_g1	GO:0008152	metabolic process	--	--	--	--
c13973_g1	GO:0055114//GO:0006635//GO:0008544//GO:0006637	oxidation-reduction process//fatty acid beta-oxidation//epidermis development//acyl-CoA metabolic process	GO:0003997	acyl-CoA oxidase activity	GO:0005777	peroxisome
c13974_g1	GO:0007264//GO:0007186//GO:0007165	small GTPase mediated signal transduction//G-protein coupled receptor signaling pathway//signal transduction	GO:0003924//GO:0031683//GO:0004871//GO:0005525//GO:0019001	GTPase activity//G-protein beta/gamma-subunit complex binding//signal transducer activity//GTP binding//guanyl nucleotide binding	GO:0005622//GO:0005737//GO:0005634	intracellular//cytoplasm//nucleus
c13975_g1	GO:0006468	protein phosphorylation	GO:0005524//GO:0004672	ATP binding//protein kinase activity	--	--
c13979_g1	--	--	GO:0016765	transferase activity, transferring alkyl or aryl (other than methyl) groups	--	--
c1398_g1	--	--	GO:0016757	transferase activity, transferring glycosyl groups	--	--
c139_g1	GO:0009060//GO:0006123//GO:0006118//GO:0015992//GO:0055114	aerobic respiration//mitochondrial electron transport, cytochrome c to oxygen//electron transport//proton transport//oxidation-reduction process	GO:0020037//GO:0009055//GO:0005506//GO:0004129	heme binding//electron carrier activity//iron ion binding//cytochrome-c oxidase activity	GO:0016021//GO:0016020//GO:0045277	integral component of membrane//membrane//respiratory chain complex IV
c14001_g1	GO:0006355	regulation of transcription, DNA-templated	GO:0003700	sequence-specific DNA binding transcription factor activity	GO:0005667	transcription factor complex
c14006_g1	--	--	GO:0008134//GO:0003774//GO:0042803//GO:0045502	transcription factor binding//motor activity//protein homodimerization activity//dynein binding	GO:0016459//GO:0030286//GO:0005667//GO:0019861	myosin complex//dynein complex//transcription factor complex//flagellum
c14017_g1	--	--	GO:0030246	carbohydrate binding	--	--
c14019_g1	GO:0006355	regulation of transcription, DNA-templated	GO:0003779//GO:0003700	actin binding//sequence-specific DNA binding transcription factor activity	GO:0005667//GO:0016021	transcription factor complex//integral component of membrane
c14047_g1	GO:0006952//GO:0050896//GO:0009607	defense response//response to stimulus//response to biotic stimulus	--	--	--	--
c14050_g1	--	--	GO:0005198	structural molecule activity	--	--
c14065_g1	--	--	GO:0005515	protein binding	--	--
c14091_g1	GO:0015074	DNA integration	--	--	--	--
c14093_g1	--	--	GO:0005515	protein binding	--	--
c14098_g1	--	--	--	--	GO:0016020	membrane
c1409_g1	GO:0005975	carbohydrate metabolic process	GO:0008270//GO:0016832	zinc ion binding//aldehyde-lyase activity	--	--
c14104_g1	GO:0006570//GO:0009072//GO:0042207	tyrosine metabolic process//aromatic amino acid family metabolic process//styrene catabolic process	GO:0004334	fumarylacetoacetase activity	--	--
c14106_g1	--	--	GO:0015631//GO:0004672	tubulin binding//protein kinase activity	GO:0045298	tubulin complex
c14118_g1	GO:0008152	metabolic process	GO:0016758	transferase activity, transferring hexosyl groups	--	--
c14137_g1	--	--	GO:0008270//GO:0003677	zinc ion binding//DNA binding	--	--
c14146_g1	GO:0006281	DNA repair	GO:0008270	zinc ion binding	--	--
c1414_g1	GO:0008207//GO:0055114//GO:0008209//GO:0008210//GO:0006694//GO:0005975	C21-steroid hormone metabolic process//oxidation-reduction process//androgen metabolic process//estrogen metabolic process//steroid biosynthetic process//carbohydrate metabolic process	GO:0016491//GO:0004553//GO:0003854//GO:0016616	oxidoreductase activity//hydrolase activity, hydrolyzing O-glycosyl compounds//3-beta-hydroxy-delta5-steroid dehydrogenase activity//oxidoreductase activity, acting on the CH-OH group of donors, NAD or NADP as acceptor	--	--
c14155_g1	--	--	GO:0005515//GO:0003723	protein binding//RNA binding	--	--
c14168_g1	GO:0019836	hemolysis by symbiont of host erythrocytes	--	--	--	--
c14174_g1	--	--	GO:0005515	protein binding	--	--
c14176_g1	GO:0055114	oxidation-reduction process	GO:0016491//GO:0016706	oxidoreductase activity//oxidoreductase activity, acting on paired donors, with incorporation or reduction of molecular oxygen, 2-oxoglutarate as one donor, and incorporation of one atom each of oxygen into both donors	--	--
c14178_g1	GO:0006355//GO:0006886//GO:0016192	regulation of transcription, DNA-templated//intracellular protein transport//vesicle-mediated transport	GO:0003700//GO:0005515//GO:0005198	sequence-specific DNA binding transcription factor activity//protein binding//structural molecule activity	GO:0030126//GO:0005667//GO:0030117	COPI vesicle coat//transcription factor complex//membrane coat
c14186_g1	--	--	GO:0016787	hydrolase activity	--	--
c14198_g1	GO:0055114	oxidation-reduction process	GO:0016491//GO:0015002	oxidoreductase activity//heme-copper terminal oxidase activity	GO:0016020	membrane
c1419_g1	--	--	--	--	GO:0005921	gap junction
c14216_g1	--	--	GO:0030247	polysaccharide binding	--	--
c14217_g1	GO:0008152	metabolic process	GO:0016491	oxidoreductase activity	--	--
c14237_g1	GO:0009094//GO:0006571//GO:0006432//GO:0000162	L-phenylalanine biosynthetic process//tyrosine biosynthetic process//phenylalanyl-tRNA aminoacylation//tryptophan biosynthetic process	GO:0004826//GO:0003723	phenylalanine-tRNA ligase activity//RNA binding	GO:0009328	phenylalanine-tRNA ligase complex
c14248_g1	--	--	GO:0016881	acid-amino acid ligase activity	--	--
c14250_g1	GO:0005975	carbohydrate metabolic process	GO:0004553	hydrolase activity, hydrolyzing O-glycosyl compounds	--	--
c14254_g1	GO:0007264//GO:0007049	small GTPase mediated signal transduction//cell cycle	GO:0003924//GO:0005525	GTPase activity//GTP binding	GO:0005622//GO:0005634//GO:0005737	intracellular//nucleus//cytoplasm
c14261_g1	GO:0046656	folic acid biosynthetic process	GO:0050524	coenzyme-B sulfoethylthiotransferase activity	--	--
c14272_g1	GO:0006414//GO:0042254	translational elongation//ribosome biogenesis	GO:0003735	structural constituent of ribosome	GO:0005840//GO:0005622	ribosome//intracellular
c14276_g1	--	--	GO:0051536	iron-sulfur cluster binding	--	--
c1428_g1	GO:0006357	regulation of transcription from RNA polymerase II promoter	GO:0043565//GO:0001104	sequence-specific DNA binding//RNA polymerase II transcription cofactor activity	GO:0016592	mediator complex
c1429_g1	--	--	GO:0008171	O-methyltransferase activity	--	--
c14307_g1	--	--	GO:0030246	carbohydrate binding	--	--
c14310_g1	--	--	GO:0051087	chaperone binding	--	--
c14317_g1	GO:0019295//GO:0006807//GO:0008152	coenzyme M biosynthetic process//nitrogen compound metabolic process//metabolic process	GO:0016811	hydrolase activity, acting on carbon-nitrogen (but not peptide) bonds, in linear amides	--	--
c14322_g1	--	--	GO:0005515	protein binding	--	--
c14331_g1	GO:0007010	cytoskeleton organization	GO:0003779	actin binding	--	--
c14333_g1	GO:0008152	metabolic process	GO:0008168	methyltransferase activity	--	--
c14346_g1	GO:0009405//GO:0006629//GO:0019835	pathogenesis//lipid metabolic process//cytolysis	GO:0008270	zinc ion binding	GO:0019867	outer membrane
c14353_g1	--	--	GO:0003682	chromatin binding	GO:0000785//GO:0005634	chromatin//nucleus
c14355_g1	GO:0006355//GO:0006810	regulation of transcription, DNA-templated//transport	GO:0005215//GO:0003700//GO:0003677	transporter activity//sequence-specific DNA binding transcription factor activity//DNA binding	GO:0005667//GO:0016020	transcription factor complex//membrane
c14363_g1	--	--	GO:0008270//GO:0003676	zinc ion binding//nucleic acid binding	--	--
c14365_g1	GO:0006468	protein phosphorylation	GO:0004672//GO:0005524	protein kinase activity//ATP binding	--	--
c14374_g1	--	--	GO:0017176	phosphatidylinositol N-acetylglucosaminyltransferase activity	--	--
c14380_g1	--	--	GO:0016787	hydrolase activity	--	--
c14383_g2	--	--	GO:0008270	zinc ion binding	--	--
c14385_g1	GO:0055114//GO:0008207//GO:0008209//GO:0044237//GO:0008210//GO:0008152//GO:0006694	oxidation-reduction process//C21-steroid hormone metabolic process//androgen metabolic process//cellular metabolic process//estrogen metabolic process//metabolic process//steroid biosynthetic process	GO:0050662//GO:0016491//GO:0003824//GO:0016616//GO:0003854	coenzyme binding//oxidoreductase activity//catalytic activity//oxidoreductase activity, acting on the CH-OH group of donors, NAD or NADP as acceptor//3-beta-hydroxy-delta5-steroid dehydrogenase activity	--	--
c14389_g1	--	--	GO:0003677//GO:0008409	DNA binding//5'-3' exonuclease activity	--	--
c1438_g1	GO:0055114//GO:0044237//GO:0008152//GO:0009058	oxidation-reduction process//cellular metabolic process//metabolic process//biosynthetic process	GO:0050662//GO:0016491//GO:0003824	coenzyme binding//oxidoreductase activity//catalytic activity	--	--
c14390_g1	GO:0006457	protein folding	GO:0003755	peptidyl-prolyl cis-trans isomerase activity	--	--
c14396_g1	GO:0019497//GO:0006771	hexachlorocyclohexane metabolic process//riboflavin metabolic process	GO:0003993	acid phosphatase activity	--	--
c14403_g1	GO:0006813//GO:0006811	potassium ion transport//ion transport	GO:0005249	voltage-gated potassium channel activity	GO:0008076//GO:0016020	voltage-gated potassium channel complex//membrane
c14405_g1	GO:0019856	pyrimidine nucleobase biosynthetic process	--	--	--	--
c14416_g1	GO:0006955//GO:0030153	immune response//bacteriocin immunity	GO:0015643	toxic substance binding	GO:0019814	immunoglobulin complex
c14418_g1	--	--	GO:0005515//GO:0042802	protein binding//identical protein binding	--	--
c14427_g1	--	--	GO:0030554	adenyl nucleotide binding	--	--
c14433_g1	GO:0008152//GO:0055114	metabolic process//oxidation-reduction process	GO:0016491	oxidoreductase activity	--	--
c14445_g1	GO:0006810//GO:0055085	transport//transmembrane transport	--	--	GO:0016020	membrane
c14450_g1	GO:0006118	electron transport	GO:0005507//GO:0009055	copper ion binding//electron carrier activity	--	--
c14452_g1	--	--	GO:0051536	iron-sulfur cluster binding	--	--
c14456_g1	GO:0051252//GO:0006396	regulation of RNA metabolic process//RNA processing	GO:0003723//GO:0004525	RNA binding//ribonuclease III activity	--	--
c14458_g1	--	--	GO:0005198	structural molecule activity	GO:0019028//GO:0019031	viral capsid//viral envelope
c14468_g1	GO:0006508	proteolysis	GO:0004177//GO:0008270	aminopeptidase activity//zinc ion binding	--	--
c14475_g1	GO:0055114//GO:0006784	oxidation-reduction process//heme a biosynthetic process	GO:0016627	oxidoreductase activity, acting on the CH-CH group of donors	GO:0016020	membrane
c14483_g1	--	--	--	--	GO:0016020	membrane
c14489_g1	--	--	GO:0008270//GO:0016787	zinc ion binding//hydrolase activity	--	--
c14490_g1	--	--	GO:0005515	protein binding	--	--
c14500_g1	GO:0006355	regulation of transcription, DNA-templated	GO:0003700	sequence-specific DNA binding transcription factor activity	GO:0005667	transcription factor complex
c14502_g1	GO:0006468	protein phosphorylation	GO:0005524//GO:0004672	ATP binding//protein kinase activity	--	--
c14503_g1	GO:0009405	pathogenesis	--	--	GO:0005576	extracellular region
c14519_g1	--	--	GO:0005515	protein binding	--	--
c1452_g1	GO:0009405	pathogenesis	--	--	--	--
c14531_g1	GO:0005975//GO:0006807	carbohydrate metabolic process//nitrogen compound metabolic process	GO:0016810	hydrolase activity, acting on carbon-nitrogen (but not peptide) bonds	--	--
c14543_g1	GO:0016032	viral process	GO:0004252//GO:0042802	serine-type endopeptidase activity//identical protein binding	GO:0016021	integral component of membrane
c14545_g1	GO:0007264	small GTPase mediated signal transduction	GO:0003924//GO:0005525	GTPase activity//GTP binding	GO:0005622	intracellular
c14554_g1	GO:0055114	oxidation-reduction process	GO:0005507//GO:0016491	copper ion binding//oxidoreductase activity	--	--
c14560_g1	GO:0030472	mitotic spindle organization in nucleus	--	--	GO:0072686//GO:0042729	mitotic spindle//DASH complex
c14570_g1	GO:0008152	metabolic process	GO:0016491	oxidoreductase activity	--	--
c14578_g1	--	--	--	--	GO:0005634	nucleus
c14579_g1	--	--	GO:0003824	catalytic activity	--	--
c14582_g1	GO:0006096//GO:0006144//GO:0006725//GO:0015976//GO:0006094	glycolytic process//purine nucleobase metabolic process//cellular aromatic compound metabolic process//carbon utilization//gluconeogenesis	GO:0004743//GO:0030955//GO:0000287//GO:0016830	pyruvate kinase activity//potassium ion binding//magnesium ion binding//carbon-carbon lyase activity	--	--
c14588_g1	GO:0006457	protein folding	GO:0051082//GO:0005509	unfolded protein binding//calcium ion binding	GO:0005783	endoplasmic reticulum
c14589_g1	--	--	--	--	GO:0016021	integral component of membrane
c14597_g1	GO:0006351//GO:0006144//GO:0006206	transcription, DNA-templated//purine nucleobase metabolic process//pyrimidine nucleobase metabolic process	GO:0003899//GO:0003677	DNA-directed RNA polymerase activity//DNA binding	GO:0005730	nucleolus
c14598_g1	--	--	GO:0003676	nucleic acid binding	--	--
c14624_g1	GO:0000917//GO:0043093	barrier septum assembly//cytokinesis by binary fission	GO:0046983	protein dimerization activity	GO:0005737	cytoplasm
c14634_g1	GO:0015074	DNA integration	--	--	--	--
c14637_g1	GO:0006457	protein folding	GO:0051082	unfolded protein binding	GO:0016272	prefoldin complex
c14642_g1	GO:0055114	oxidation-reduction process	GO:0050661//GO:0016491	NADP binding//oxidoreductase activity	--	--
c14648_g1	--	--	GO:0005198	structural molecule activity	GO:0019028	viral capsid
c14649_g1	GO:0006355	regulation of transcription, DNA-templated	--	--	--	--
c14655_g1	GO:0055114	oxidation-reduction process	GO:0016491	oxidoreductase activity	--	--
c14657_g1	GO:0035556	intracellular signal transduction	GO:0005515//GO:0008270	protein binding//zinc ion binding	--	--
c14658_g1	--	--	GO:0003682	chromatin binding	GO:0000785	chromatin
c1465_g1	GO:0055114	oxidation-reduction process	GO:0050660//GO:0016491//GO:0004499//GO:0050661//GO:0010181	flavin adenine dinucleotide binding//oxidoreductase activity//N,N-dimethylaniline monooxygenase activity//NADP binding//FMN binding	--	--
c14666_g1	GO:0035556	intracellular signal transduction	GO:0005515	protein binding	--	--
c14668_g1	GO:0015031	protein transport	--	--	GO:0005789//GO:0016021	endoplasmic reticulum membrane//integral component of membrane
c14673_g1	GO:0034220	ion transmembrane transport	--	--	--	--
c14674_g1	GO:0006418	tRNA aminoacylation for protein translation	GO:0000166//GO:0004812//GO:0005524	nucleotide binding//aminoacyl-tRNA ligase activity//ATP binding	GO:0005737	cytoplasm
c1467_g1	--	--	GO:0005515	protein binding	--	--
c14680_g1	GO:0008152	metabolic process	GO:0016787	hydrolase activity	--	--
c1468_g1	GO:0046486//GO:0006071	glycerolipid metabolic process//glycerol metabolic process	GO:0004371	glycerone kinase activity	--	--
c146_g1	GO:0006570//GO:0006470	tyrosine metabolic process//protein dephosphorylation	GO:0008138//GO:0004725	protein tyrosine/serine/threonine phosphatase activity//protein tyrosine phosphatase activity	--	--
c14700_g1	GO:0008152	metabolic process	GO:0003824	catalytic activity	--	--
c14703_g1	--	--	GO:0003824//GO:0003725//GO:0005524	catalytic activity//double-stranded RNA binding//ATP binding	--	--
c14706_g1	--	--	GO:0005515	protein binding	--	--
c14709_g1	GO:0016998//GO:0046999	cell wall macromolecule catabolic process//regulation of conjugation	--	--	GO:0019867	outer membrane
c14743_g1	GO:0006464	cellular protein modification process	GO:0046872//GO:0005506//GO:0016151//GO:0008270	metal ion binding//iron ion binding//nickel cation binding//zinc ion binding	--	--
c14747_g1	GO:0006457	protein folding	GO:0051082//GO:0005509	unfolded protein binding//calcium ion binding	GO:0005783	endoplasmic reticulum
c14754_g1	GO:0008152	metabolic process	GO:0016746	transferase activity, transferring acyl groups	--	--
c1475_g1	GO:0006879	cellular iron ion homeostasis	GO:0008199	ferric iron binding	--	--
c14768_g1	--	--	--	--	GO:0016021	integral component of membrane
c14778_g1	GO:0046740	transport of virus in host, cell to cell	--	--	GO:0044156	host cell junction
c14783_g1	GO:0019068	virion assembly	--	--	--	--
c1478_g1	GO:0009116	nucleoside metabolic process	GO:0003824	catalytic activity	--	--
c14792_g1	GO:0055085	transmembrane transport	--	--	GO:0016020	membrane
c14793_g1	GO:0016310//GO:0000160//GO:0006310//GO:0007165	phosphorylation//phosphorelay signal transduction system//DNA recombination//signal transduction	GO:0000155//GO:0003677	phosphorelay sensor kinase activity//DNA binding	GO:0009365//GO:0016020//GO:0005727	protein histidine kinase complex//membrane//extrachromosomal circular DNA
c14794_g1	GO:0019058	viral life cycle	--	--	--	--
c147_g1	GO:0006338	chromatin remodeling	GO:0003677	DNA binding	GO:0005634	nucleus
c14802_g1	GO:0016255	attachment of GPI anchor to protein	--	--	GO:0042765	GPI-anchor transamidase complex
c14803_g1	GO:0019064	fusion of virus membrane with host plasma membrane	--	--	GO:0019867	outer membrane
c14804_g1	GO:0051252	regulation of RNA metabolic process	GO:0003676//GO:0004523	nucleic acid binding//RNA-DNA hybrid ribonuclease activity	--	--
c1480_g1	GO:0006940	regulation of smooth muscle contraction	--	--	--	--
c14811_g1	GO:0015994//GO:0015996	chlorophyll metabolic process//chlorophyll catabolic process	GO:0047746	chlorophyllase activity	--	--
c14819_g1	GO:0006807	nitrogen compound metabolic process	GO:0008270//GO:0016814	zinc ion binding//hydrolase activity, acting on carbon-nitrogen (but not peptide) bonds, in cyclic amidines	--	--
c14821_g1	GO:0042545//GO:0005982//GO:0005985	cell wall modification//starch metabolic process//sucrose metabolic process	GO:0030599	pectinesterase activity	GO:0005618	cell wall
c14825_g1	GO:0044267	cellular protein metabolic process	GO:0005524	ATP binding	--	--
c14827_g1	GO:0006094//GO:0015976//GO:0006144//GO:0055114//GO:0006096	gluconeogenesis//carbon utilization//purine nucleobase metabolic process//oxidation-reduction process//glycolytic process	GO:0000287//GO:0003824//GO:0030955//GO:0004743	magnesium ion binding//catalytic activity//potassium ion binding//pyruvate kinase activity	--	--
c14838_g1	GO:0042254//GO:0006412	ribosome biogenesis//translation	GO:0003735	structural constituent of ribosome	GO:0005840	ribosome
c14841_g1	GO:0005975	carbohydrate metabolic process	GO:0004553	hydrolase activity, hydrolyzing O-glycosyl compounds	--	--
c14854_g2	GO:0045596	negative regulation of cell differentiation	--	--	--	--
c14862_g1	--	--	GO:0005515	protein binding	--	--
c14863_g1	GO:0008152	metabolic process	GO:0008168	methyltransferase activity	--	--
c14870_g1	GO:0015074	DNA integration	--	--	--	--
c14876_g1	GO:0009878	nodule morphogenesis	GO:0046872	metal ion binding	--	--
c14878_g1	GO:0006807	nitrogen compound metabolic process	GO:0016810	hydrolase activity, acting on carbon-nitrogen (but not peptide) bonds	--	--
c14881_g1	GO:0055114	oxidation-reduction process	GO:0016491//GO:0030151	oxidoreductase activity//molybdenum ion binding	--	--
c14893_g1	--	--	GO:0005524//GO:0016887	ATP binding//ATPase activity	--	--
c148_g1	GO:0055114//GO:0009231//GO:0006771	oxidation-reduction process//riboflavin biosynthetic process//riboflavin metabolic process	GO:0008270//GO:0016787//GO:0016747//GO:0008703	zinc ion binding//hydrolase activity//transferase activity, transferring acyl groups other than amino-acyl groups//5-amino-6-(5-phosphoribosylamino)uracil reductase activity	--	--
c14901_g1	GO:0015992//GO:0006123	proton transport//mitochondrial electron transport, cytochrome c to oxygen	GO:0004129	cytochrome-c oxidase activity	GO:0005739//GO:0045277	mitochondrion//respiratory chain complex IV
c14905_g1	GO:0006351//GO:0006144//GO:0006206	transcription, DNA-templated//purine nucleobase metabolic process//pyrimidine nucleobase metabolic process	GO:0003677//GO:0003899	DNA binding//DNA-directed RNA polymerase activity	GO:0005730	nucleolus
c14908_g1	GO:0009451//GO:0001522	RNA modification//pseudouridine synthesis	GO:0003723//GO:0009982	RNA binding//pseudouridine synthase activity	--	--
c14912_g1	--	--	GO:0003676	nucleic acid binding	--	--
c14913_g1	--	--	--	--	GO:0005634	nucleus
c14919_g1	--	--	--	--	GO:0005887	integral component of plasma membrane
c14929_g1	GO:0006310//GO:0006281	DNA recombination//DNA repair	GO:0005524//GO:0016887//GO:0009378	ATP binding//ATPase activity//four-way junction helicase activity	GO:0009379//GO:0005657	Holliday junction helicase complex//replication fork
c1492_g1	--	--	GO:0045735	nutrient reservoir activity	--	--
c14937_g1	GO:0008152//GO:0006099//GO:0005975//GO:0006568//GO:0006554//GO:0046686	metabolic process//tricarboxylic acid cycle//carbohydrate metabolic process//tryptophan metabolic process//lysine catabolic process//response to cadmium ion	GO:0016624//GO:0050897//GO:0004591//GO:0030976//GO:0004553//GO:0008270	oxidoreductase activity, acting on the aldehyde or oxo group of donors, disulfide as acceptor//cobalt ion binding//oxoglutarate dehydrogenase (succinyl-transferring) activity//thiamine pyrophosphate binding//hydrolase activity, hydrolyzing O-glycosyl compounds//zinc ion binding	GO:0005739//GO:0045252	mitochondrion//oxoglutarate dehydrogenase complex
c14939_g1	GO:0055114	oxidation-reduction process	GO:0016491//GO:0016209	oxidoreductase activity//antioxidant activity	--	--
c14945_g1	GO:0008152	metabolic process	GO:0003824	catalytic activity	--	--
c14948_g1	GO:0015074	DNA integration	--	--	--	--
c14957_g1	GO:0009058	biosynthetic process	GO:0008483//GO:0030170	transaminase activity//pyridoxal phosphate binding	--	--
c14968_g1	GO:0006935//GO:0007165//GO:0006334	chemotaxis//signal transduction//nucleosome assembly	GO:0004888	transmembrane signaling receptor activity	GO:0016020//GO:0005634	membrane//nucleus
c14970_g1	GO:0043044	ATP-dependent chromatin remodeling	GO:0031491	nucleosome binding	GO:0000785	chromatin
c14971_g1	GO:0055114	oxidation-reduction process	GO:0016491	oxidoreductase activity	--	--
c14978_g1	GO:0016114//GO:0006694//GO:0005996//GO:0009058	terpenoid biosynthetic process//steroid biosynthetic process//monosaccharide metabolic process//biosynthetic process	GO:0004161//GO:0016853//GO:0048029	dimethylallyltranstransferase activity//isomerase activity//monosaccharide binding	--	--
c1497_g1	GO:0008643	carbohydrate transport	GO:0005351	sugar:proton symporter activity	GO:0000139//GO:0016021	Golgi membrane//integral component of membrane
c14982_g1	--	--	--	--	GO:0005869	dynactin complex
c14984_g1	GO:0015992//GO:0006123	proton transport//mitochondrial electron transport, cytochrome c to oxygen	GO:0004129	cytochrome-c oxidase activity	GO:0045277	respiratory chain complex IV
c14989_g1	--	--	GO:0015631	tubulin binding	GO:0045298	tubulin complex
c14994_g1	--	--	GO:0005515	protein binding	GO:0005634	nucleus
c15005_g1	GO:0055085	transmembrane transport	--	--	GO:0016021	integral component of membrane
c15007_g1	GO:0005975	carbohydrate metabolic process	GO:0004559	alpha-mannosidase activity	--	--
c15016_g1	GO:0055114	oxidation-reduction process	GO:0016705//GO:0005506//GO:0020037	oxidoreductase activity, acting on paired donors, with incorporation or reduction of molecular oxygen//iron ion binding//heme binding	--	--
c15019_g1	GO:0006814//GO:0015992//GO:0006885	sodium ion transport//proton transport//regulation of pH	GO:0015385	sodium:proton antiporter activity	GO:0016020	membrane
c15035_g1	GO:0055085	transmembrane transport	GO:0022857	transmembrane transporter activity	GO:0016021	integral component of membrane
c15036_g1	GO:0015994//GO:0007017//GO:0006310//GO:0051085//GO:0015979//GO:0015995//GO:0006281//GO:0000723//GO:0007018	chlorophyll metabolic process//microtubule-based process//DNA recombination//chaperone mediated protein folding requiring cofactor//photosynthesis//chlorophyll biosynthetic process//DNA repair//telomere maintenance//microtubule-based movement	GO:0005524//GO:0016301//GO:0003678//GO:0003724//GO:0003777//GO:0016851//GO:0009378//GO:0016887//GO:0043531//GO:0008017//GO:0003723	ATP binding//kinase activity//DNA helicase activity//RNA helicase activity//microtubule motor activity//magnesium chelatase activity//four-way junction helicase activity//ATPase activity//ADP binding//microtubule binding//RNA binding	GO:0045298//GO:0005657//GO:0005874//GO:0009379//GO:0010007	tubulin complex//replication fork//microtubule//Holliday junction helicase complex//magnesium chelatase complex
c15038_g1	GO:0006952//GO:0006541//GO:0042742	defense response//glutamine metabolic process//defense response to bacterium	GO:0016787	hydrolase activity	GO:0005576	extracellular region
c15045_g1	GO:0005982//GO:0005985	starch metabolic process//sucrose metabolic process	GO:0004857//GO:0030599	enzyme inhibitor activity//pectinesterase activity	--	--
c15051_g1	GO:0055114	oxidation-reduction process	GO:0008270//GO:0016491	zinc ion binding//oxidoreductase activity	--	--
c1505_g1	GO:0007017//GO:0007018	microtubule-based process//microtubule-based movement	GO:0003777//GO:0005524//GO:0008017	microtubule motor activity//ATP binding//microtubule binding	GO:0045298//GO:0005874	tubulin complex//microtubule
c15062_g1	GO:0055085	transmembrane transport	--	--	GO:0016021	integral component of membrane
c15064_g1	GO:0055114	oxidation-reduction process	GO:0010309//GO:0045735	acireductone dioxygenase [iron(II)-requiring] activity//nutrient reservoir activity	--	--
c15066_g1	GO:0006355//GO:0006807	regulation of transcription, DNA-templated//nitrogen compound metabolic process	GO:0003700//GO:0016812	sequence-specific DNA binding transcription factor activity//hydrolase activity, acting on carbon-nitrogen (but not peptide) bonds, in cyclic amides	GO:0016023//GO:0005667	cytoplasmic membrane-bounded vesicle//transcription factor complex
c15067_g1	GO:0006825	copper ion transport	GO:0005507//GO:0016531	copper ion binding//copper chaperone activity	GO:0005758	mitochondrial intermembrane space
c15069_g1	GO:0008152	metabolic process	GO:0016747	transferase activity, transferring acyl groups other than amino-acyl groups	--	--
c15076_g1	GO:0007218	neuropeptide signaling pathway	GO:0005184	neuropeptide hormone activity	GO:0005576	extracellular region
c15084_g1	GO:0019538	protein metabolic process	--	--	GO:0005634	nucleus
c1508_g1	GO:0007268//GO:0000271//GO:0006810//GO:0006811//GO:0007165	synaptic transmission//polysaccharide biosynthetic process//transport//ion transport//signal transduction	GO:0005234//GO:0004970	extracellular-glutamate-gated ion channel activity//ionotropic glutamate receptor activity	GO:0016021//GO:0016020	integral component of membrane//membrane
c15094_g1	--	--	GO:0005515	protein binding	--	--
c15100_g1	--	--	GO:0016773	phosphotransferase activity, alcohol group as acceptor	--	--
c15119_g1	GO:0055114	oxidation-reduction process	GO:0004174//GO:0051536	electron-transferring-flavoprotein dehydrogenase activity//iron-sulfur cluster binding	--	--
c15123_g1	GO:0055085	transmembrane transport	GO:0022857	transmembrane transporter activity	GO:0016021	integral component of membrane
c15133_g1	GO:0009396//GO:0046487//GO:0008152//GO:0055114	folic acid-containing compound biosynthetic process//glyoxylate metabolic process//metabolic process//oxidation-reduction process	GO:0003824//GO:0016491//GO:0004488	catalytic activity//oxidoreductase activity//methylenetetrahydrofolate dehydrogenase (NADP+) activity	--	--
c15139_g1	--	--	GO:0005198//GO:0019901	structural molecule activity//protein kinase binding	--	--
c15146_g1	--	--	GO:0003676//GO:0008270	nucleic acid binding//zinc ion binding	--	--
c15153_g1	GO:0055114//GO:0006119//GO:0015992//GO:0006118	oxidation-reduction process//oxidative phosphorylation//proton transport//electron transport	GO:0008121	ubiquinol-cytochrome-c reductase activity	--	--
c1515_g1	--	--	--	--	GO:0016020	membrane
c15166_g1	--	--	GO:0003677	DNA binding	--	--
c15174_g1	--	--	GO:0016817	hydrolase activity, acting on acid anhydrides	--	--
c15175_g1	GO:0006412//GO:0042254	translation//ribosome biogenesis	GO:0003735	structural constituent of ribosome	GO:0005840//GO:0005622	ribosome//intracellular
c15176_g1	--	--	GO:0005515	protein binding	--	--
c15177_g1	GO:0005975//GO:0045493	carbohydrate metabolic process//xylan catabolic process	GO:0046559	alpha-glucuronidase activity	GO:0005576	extracellular region
c15181_g1	GO:0005991//GO:0005982//GO:0009311//GO:0005985//GO:0005980	trehalose metabolic process//starch metabolic process//oligosaccharide metabolic process//sucrose metabolic process//glycogen catabolic process	GO:0004134//GO:0004135//GO:0004555//GO:0004573	4-alpha-glucanotransferase activity//amylo-alpha-1,6-glucosidase activity//alpha,alpha-trehalase activity//mannosyl-oligosaccharide glucosidase activity	--	--
c15183_g1	--	--	GO:0008270	zinc ion binding	--	--
c15190_g1	GO:0015992//GO:0016559//GO:0015986	proton transport//peroxisome fission//ATP synthesis coupled proton transport	GO:0015078	hydrogen ion transmembrane transporter activity	GO:0045263//GO:0005779	proton-transporting ATP synthase complex, coupling factor F(o)//integral component of peroxisomal membrane
c15191_g1	--	--	GO:0016779	nucleotidyltransferase activity	--	--
c15192_g1	GO:0009250	glucan biosynthetic process	GO:0046527	glucosyltransferase activity	--	--
c15193_g1	GO:0006633	fatty acid biosynthetic process	GO:0016747	transferase activity, transferring acyl groups other than amino-acyl groups	GO:0016020	membrane
c15196_g1	GO:0006355	regulation of transcription, DNA-templated	GO:0003700	sequence-specific DNA binding transcription factor activity	GO:0005667	transcription factor complex
c15197_g1	GO:0006457	protein folding	GO:0042803//GO:0051082//GO:0051087//GO:0000774	protein homodimerization activity//unfolded protein binding//chaperone binding//adenyl-nucleotide exchange factor activity	--	--
c15198_g1	GO:0005975	carbohydrate metabolic process	GO:0004553	hydrolase activity, hydrolyzing O-glycosyl compounds	--	--
c15200_g1	GO:0006310//GO:0000724	DNA recombination//double-strand break repair via homologous recombination	GO:0003697	single-stranded DNA binding	--	--
c15201_g1	GO:0055114	oxidation-reduction process	GO:0016491//GO:0051537	oxidoreductase activity//2 iron, 2 sulfur cluster binding	--	--
c15205_g1	--	--	--	--	GO:0016021	integral component of membrane
c15217_g1	GO:0016042//GO:0006629//GO:0046486	lipid catabolic process//lipid metabolic process//glycerolipid metabolic process	GO:0004806	triglyceride lipase activity	--	--
c15218_g1	GO:0006118	electron transport	GO:0015035	protein disulfide oxidoreductase activity	--	--
c15235_g1	GO:0006813	potassium ion transport	GO:0005516//GO:0015269	calmodulin binding//calcium-activated potassium channel activity	GO:0016021	integral component of membrane
c15238_g1	GO:0019048	modulation by virus of host morphology or physiology	--	--	GO:0019031	viral envelope
c15239_g1	GO:0016255	attachment of GPI anchor to protein	--	--	GO:0042765	GPI-anchor transamidase complex
c1523_g1	GO:0006123//GO:0015992	mitochondrial electron transport, cytochrome c to oxygen//proton transport	GO:0004129	cytochrome-c oxidase activity	GO:0045277	respiratory chain complex IV
c15247_g1	GO:0055114	oxidation-reduction process	GO:0016491	oxidoreductase activity	--	--
c15249_g1	GO:0019068	virion assembly	--	--	GO:0019031	viral envelope
c15258_g1	--	--	GO:0004190	aspartic-type endopeptidase activity	GO:0016021	integral component of membrane
c15259_g1	--	--	--	--	GO:0016020//GO:0016021	membrane//integral component of membrane
c15264_g1	GO:0007186//GO:0000186//GO:0001678//GO:0008343//GO:0009267//GO:0032099//GO:0006355	G-protein coupled receptor signaling pathway//activation of MAPKK activity//cellular glucose homeostasis//adult feeding behavior//cellular response to starvation//negative regulation of appetite//regulation of transcription, DNA-templated	GO:0003700	sequence-specific DNA binding transcription factor activity	GO:0005667//GO:0005615	transcription factor complex//extracellular space
c15266_g1	--	--	GO:0020037	heme binding	--	--
c15269_g1	GO:0006278	RNA-dependent DNA replication	GO:0003964//GO:0003723	RNA-directed DNA polymerase activity//RNA binding	--	--
c15270_g1	GO:0008152	metabolic process	GO:0016491	oxidoreductase activity	--	--
c15272_g1	GO:0055114	oxidation-reduction process	GO:0020037//GO:0005506//GO:0016705	heme binding//iron ion binding//oxidoreductase activity, acting on paired donors, with incorporation or reduction of molecular oxygen	--	--
c15274_g1	GO:0006629	lipid metabolic process	GO:0016788	hydrolase activity, acting on ester bonds	--	--
c15275_g1	--	--	GO:0005543	phospholipid binding	--	--
c15277_g1	GO:0055114	oxidation-reduction process	GO:0048037//GO:0016616//GO:0016491//GO:0008270	cofactor binding//oxidoreductase activity, acting on the CH-OH group of donors, NAD or NADP as acceptor//oxidoreductase activity//zinc ion binding	--	--
c15279_g1	GO:0006278	RNA-dependent DNA replication	GO:0003964//GO:0008270//GO:0003723	RNA-directed DNA polymerase activity//zinc ion binding//RNA binding	--	--
c15301_g1	GO:0006402//GO:1902209	mRNA catabolic process//negative regulation of bacterial-type flagellum assembly	GO:0048027	mRNA 5'-UTR binding	--	--
c15306_g1	GO:0009607//GO:0006952	response to biotic stimulus//defense response	--	--	--	--
c15308_g1	GO:0006355	regulation of transcription, DNA-templated	GO:0003700	sequence-specific DNA binding transcription factor activity	GO:0005634//GO:0005667	nucleus//transcription factor complex
c15310_g1	GO:0006278	RNA-dependent DNA replication	GO:0003723//GO:0003964	RNA binding//RNA-directed DNA polymerase activity	--	--
c15311_g1	GO:0006508	proteolysis	GO:0004185	serine-type carboxypeptidase activity	--	--
c15315_g1	GO:0019497//GO:0006771	hexachlorocyclohexane metabolic process//riboflavin metabolic process	GO:0003993	acid phosphatase activity	--	--
c15319_g1	GO:0042318	penicillin biosynthetic process	--	--	--	--
c15324_g1	--	--	GO:0003779	actin binding	--	--
c15329_g1	GO:0006468	protein phosphorylation	GO:0005524//GO:0004672	ATP binding//protein kinase activity	--	--
c15330_g1	GO:0015986	ATP synthesis coupled proton transport	GO:0046933	proton-transporting ATP synthase activity, rotational mechanism	GO:0045259	proton-transporting ATP synthase complex
c15332_g1	--	--	GO:0005515	protein binding	--	--
c15334_g1	GO:0006071//GO:0046486//GO:0009395	glycerol metabolic process//glycerolipid metabolic process//phospholipid catabolic process	GO:0008889	glycerophosphodiester phosphodiesterase activity	--	--
c15336_g1	GO:0006355	regulation of transcription, DNA-templated	GO:0033926//GO:0003677	glycopeptide alpha-N-acetylgalactosaminidase activity//DNA binding	--	--
c15341_g1	--	--	GO:0016491	oxidoreductase activity	--	--
c15349_g1	GO:0006508	proteolysis	GO:0004197	cysteine-type endopeptidase activity	--	--
c15352_g1	GO:0008152	metabolic process	GO:0003824	catalytic activity	--	--
c15353_g1	GO:0009116	nucleoside metabolic process	GO:0003824	catalytic activity	--	--
c15354_g1	--	--	--	--	GO:0019031	viral envelope
c15356_g1	--	--	GO:0019911	structural constituent of myelin sheath	--	--
c15357_g1	--	--	GO:0005515	protein binding	--	--
c15358_g1	GO:0042967	acyl-carrier-protein biosynthetic process	GO:0008080//GO:0016747	N-acetyltransferase activity//transferase activity, transferring acyl groups other than amino-acyl groups	--	--
c1535_g1	GO:0006357	regulation of transcription from RNA polymerase II promoter	GO:0016491//GO:0001104	oxidoreductase activity//RNA polymerase II transcription cofactor activity	GO:0016592	mediator complex
c15361_g1	GO:0055085	transmembrane transport	GO:0022857	transmembrane transporter activity	GO:0016021	integral component of membrane
c15366_g1	GO:0005975//GO:0030154//GO:0006914//GO:0007219//GO:0006355//GO:0007275	carbohydrate metabolic process//cell differentiation//autophagy//Notch signaling pathway//regulation of transcription, DNA-templated//multicellular organismal development	GO:0004553//GO:0005198	hydrolase activity, hydrolyzing O-glycosyl compounds//structural molecule activity	GO:0016021//GO:0005737//GO:0019028//GO:0019031	integral component of membrane//cytoplasm//viral capsid//viral envelope
c15372_g1	GO:0055114	oxidation-reduction process	GO:0016491	oxidoreductase activity	--	--
c15374_g1	GO:0006412//GO:0042254	translation//ribosome biogenesis	GO:0003735	structural constituent of ribosome	GO:0005622//GO:0005840	intracellular//ribosome
c15375_g1	GO:0015991//GO:0019072//GO:0015992	ATP hydrolysis coupled proton transport//viral genome packaging//proton transport	GO:0015078//GO:0019901	hydrogen ion transmembrane transporter activity//protein kinase binding	GO:0042025//GO:0033179	host cell nucleus//proton-transporting V-type ATPase, V0 domain
c15382_g1	--	--	GO:0005515	protein binding	--	--
c15385_g1	--	--	GO:0005515	protein binding	--	--
c15395_g1	--	--	--	--	GO:0016020	membrane
c15396_g1	GO:0006355	regulation of transcription, DNA-templated	GO:0043565//GO:0003700	sequence-specific DNA binding//sequence-specific DNA binding transcription factor activity	GO:0005667	transcription factor complex
c15409_g1	GO:0019060	intracellular transport of viral protein in host cell	--	--	--	--
c15414_g1	GO:0042254//GO:0006412	ribosome biogenesis//translation	GO:0003735	structural constituent of ribosome	GO:0005622//GO:0005840	intracellular//ribosome
c15420_g1	--	--	GO:0005515	protein binding	--	--
c15432_g1	GO:0006281	DNA repair	GO:0003824	catalytic activity	--	--
c15437_g1	GO:0006468	protein phosphorylation	GO:0004672//GO:0005524	protein kinase activity//ATP binding	--	--
c15448_g1	GO:0006412//GO:0042254	translation//ribosome biogenesis	GO:0008270//GO:0003735	zinc ion binding//structural constituent of ribosome	GO:0005622//GO:0005840	intracellular//ribosome
c15450_g1	--	--	GO:0004859//GO:0019904	phospholipase inhibitor activity//protein domain specific binding	GO:0005576	extracellular region
c15472_g1	GO:0030071//GO:0031145	regulation of mitotic metaphase/anaphase transition//anaphase-promoting complex-dependent proteasomal ubiquitin-dependent protein catabolic process	--	--	GO:0005680	anaphase-promoting complex
c15479_g1	GO:0055114	oxidation-reduction process	GO:0016638	oxidoreductase activity, acting on the CH-NH2 group of donors	--	--
c15483_g1	GO:0055085	transmembrane transport	--	--	GO:0016021	integral component of membrane
c15487_g1	--	--	--	--	GO:0031012	extracellular matrix
c15488_g1	GO:0031144//GO:0071630	proteasome localization//nucleus-associated proteasomal ubiquitin-dependent protein catabolic process	--	--	GO:0005634	nucleus
c15492_g1	GO:0000398	mRNA splicing, via spliceosome	--	--	GO:0005681	spliceosomal complex
c15495_g1	GO:0006508	proteolysis	GO:0004190	aspartic-type endopeptidase activity	--	--
c15497_g1	--	--	GO:0016746	transferase activity, transferring acyl groups	--	--
c154_g1	GO:0048511//GO:0009103//GO:0006468	rhythmic process//lipopolysaccharide biosynthetic process//protein phosphorylation	GO:0004672//GO:0003824//GO:0005524//GO:0016773	protein kinase activity//catalytic activity//ATP binding//phosphotransferase activity, alcohol group as acceptor	GO:0016020	membrane
c15503_g1	--	--	GO:0005509	calcium ion binding	--	--
c15507_g1	GO:0055114	oxidation-reduction process	--	--	GO:0016020	membrane
c15508_g1	GO:0008299	isoprenoid biosynthetic process	--	--	--	--
c15511_g1	--	--	GO:0003723	RNA binding	--	--
c15513_g1	GO:0016310//GO:0009069	phosphorylation//serine family amino acid metabolic process	GO:0004674	protein serine/threonine kinase activity	GO:0016021	integral component of membrane
c15521_g1	GO:0008152//GO:0055114//GO:0044710	metabolic process//oxidation-reduction process//single-organism metabolic process	GO:0016620//GO:0016491	oxidoreductase activity, acting on the aldehyde or oxo group of donors, NAD or NADP as acceptor//oxidoreductase activity	GO:0043231//GO:0044444	intracellular membrane-bounded organelle//cytoplasmic part
c15526_g1	GO:0042967	acyl-carrier-protein biosynthetic process	GO:0008080//GO:0016747	N-acetyltransferase activity//transferase activity, transferring acyl groups other than amino-acyl groups	--	--
c15527_g1	--	--	GO:0000287//GO:0010333//GO:0016829	magnesium ion binding//terpene synthase activity//lyase activity	--	--
c15528_g1	GO:0007517//GO:0006355	muscle organ development//regulation of transcription, DNA-templated	GO:0003677	DNA binding	GO:0005634	nucleus
c15532_g1	--	--	GO:0005515	protein binding	--	--
c15536_g1	GO:0055114	oxidation-reduction process	GO:0016705//GO:0005506//GO:0020037	oxidoreductase activity, acting on paired donors, with incorporation or reduction of molecular oxygen//iron ion binding//heme binding	--	--
c15537_g1	GO:0005975	carbohydrate metabolic process	GO:0004553	hydrolase activity, hydrolyzing O-glycosyl compounds	--	--
c15540_g1	GO:0006278	RNA-dependent DNA replication	GO:0003676//GO:0003964//GO:0003723	nucleic acid binding//RNA-directed DNA polymerase activity//RNA binding	--	--
c15554_g1	GO:0006355	regulation of transcription, DNA-templated	GO:0003924//GO:0003700//GO:0016887//GO:0005524//GO:0005525	GTPase activity//sequence-specific DNA binding transcription factor activity//ATPase activity//ATP binding//GTP binding	GO:0005622//GO:0005667	intracellular//transcription factor complex
c15556_g1	GO:0006694//GO:0016125	steroid biosynthetic process//sterol metabolic process	GO:0047750	cholestenol delta-isomerase activity	GO:0005783//GO:0016021	endoplasmic reticulum//integral component of membrane
c15559_g1	--	--	GO:0005525	GTP binding	--	--
c15562_g1	GO:0006119//GO:0015992	oxidative phosphorylation//proton transport	GO:0009678//GO:0004427	hydrogen-translocating pyrophosphatase activity//inorganic diphosphatase activity	GO:0016020	membrane
c15570_g1	--	--	GO:0005524	ATP binding	--	--
c15573_g1	--	--	GO:0005515	protein binding	--	--
c15576_g1	GO:0030036	actin cytoskeleton organization	GO:0003779	actin binding	GO:0008290//GO:0071203	F-actin capping protein complex//WASH complex
c15578_g1	--	--	GO:0003824	catalytic activity	--	--
c15588_g1	--	--	GO:0005198	structural molecule activity	--	--
c15593_g1	GO:0008033//GO:0006479//GO:0009451//GO:0006400//GO:0046500//GO:0032259//GO:0008152//GO:0006464	tRNA processing//protein methylation//RNA modification//tRNA modification//S-adenosylmethionine metabolic process//methylation//metabolic process//cellular protein modification process	GO:0004719//GO:0008168//GO:0008176//GO:0008171//GO:0008276	protein-L-isoaspartate (D-aspartate) O-methyltransferase activity//methyltransferase activity//tRNA (guanine-N7-)-methyltransferase activity//O-methyltransferase activity//protein methyltransferase activity	GO:0005737	cytoplasm
c15596_g1	GO:0006807//GO:0006629//GO:0055114	nitrogen compound metabolic process//lipid metabolic process//oxidation-reduction process	GO:0018580//GO:0005488//GO:0016740	nitronate monooxygenase activity//binding//transferase activity	--	--
c1559_g1	GO:0007218	neuropeptide signaling pathway	GO:0005185	neurohypophyseal hormone activity	GO:0005576	extracellular region
c155_g1	GO:0016226	iron-sulfur cluster assembly	--	--	--	--
c15604_g1	GO:0015995//GO:0015979//GO:0015994	chlorophyll biosynthetic process//photosynthesis//chlorophyll metabolic process	GO:0043531//GO:0016887//GO:0016851//GO:0005524//GO:0005525//GO:0003924	ADP binding//ATPase activity//magnesium chelatase activity//ATP binding//GTP binding//GTPase activity	GO:0010007	magnesium chelatase complex
c15606_g1	GO:0007031	peroxisome organization	--	--	GO:0005779	integral component of peroxisomal membrane
c15609_g1	--	--	GO:0042802	identical protein binding	--	--
c15620_g1	GO:0006338	chromatin remodeling	GO:0005524//GO:0003676//GO:0016818	ATP binding//nucleic acid binding//hydrolase activity, acting on acid anhydrides, in phosphorus-containing anhydrides	GO:0005634	nucleus
c15626_g1	GO:0006487	protein N-linked glycosylation	GO:0003830	beta-1,4-mannosylglycoprotein 4-beta-N-acetylglucosaminyltransferase activity	GO:0016020	membrane
c15640_g1	GO:0055114	oxidation-reduction process	GO:0016491	oxidoreductase activity	--	--
c15648_g1	GO:0006011//GO:0005985//GO:0005982//GO:0030244	UDP-glucose metabolic process//sucrose metabolic process//starch metabolic process//cellulose biosynthetic process	GO:0016760	cellulose synthase (UDP-forming) activity	GO:0016020	membrane
c1564_g1	--	--	--	--	GO:0016020	membrane
c15651_g1	GO:0000045	autophagic vacuole assembly	--	--	GO:0005737	cytoplasm
c15653_g1	GO:0006886//GO:0006505//GO:0046486//GO:0006629//GO:0016042//GO:0006508	intracellular protein transport//GPI anchor metabolic process//glycerolipid metabolic process//lipid metabolic process//lipid catabolic process//proteolysis	GO:0008236//GO:0004806//GO:0016787//GO:0016788	serine-type peptidase activity//triglyceride lipase activity//hydrolase activity//hydrolase activity, acting on ester bonds	--	--
c15655_g1	GO:0006468//GO:0009103	protein phosphorylation//lipopolysaccharide biosynthetic process	GO:0016773//GO:0004672//GO:0005524	phosphotransferase activity, alcohol group as acceptor//protein kinase activity//ATP binding	GO:0016020	membrane
c15656_g1	--	--	GO:0005524	ATP binding	--	--
c15660_g1	GO:0009103//GO:0006468	lipopolysaccharide biosynthetic process//protein phosphorylation	GO:0004672//GO:0003824//GO:0005524//GO:0016773	protein kinase activity//catalytic activity//ATP binding//phosphotransferase activity, alcohol group as acceptor	GO:0016020	membrane
c15662_g1	GO:0006355	regulation of transcription, DNA-templated	GO:0005524//GO:0016818	ATP binding//hydrolase activity, acting on acid anhydrides, in phosphorus-containing anhydrides	GO:0005634	nucleus
c15663_g1	GO:0019439	aromatic compound catabolic process	GO:0016833	oxo-acid-lyase activity	--	--
c15664_g1	--	--	GO:0005525//GO:0003924	GTP binding//GTPase activity	--	--
c15665_g1	GO:0055114	oxidation-reduction process	GO:0050660//GO:0016614	flavin adenine dinucleotide binding//oxidoreductase activity, acting on CH-OH group of donors	--	--
c15668_g1	GO:0005992	trehalose biosynthetic process	GO:0046872//GO:0003824	metal ion binding//catalytic activity	--	--
c1566_g1	GO:0006468	protein phosphorylation	GO:0004672//GO:0005524	protein kinase activity//ATP binding	--	--
c15671_g1	GO:0005985//GO:0005982//GO:0042545	sucrose metabolic process//starch metabolic process//cell wall modification	GO:0003677//GO:0008270//GO:0030599	DNA binding//zinc ion binding//pectinesterase activity	GO:0005618	cell wall
c15672_g1	GO:0006464	cellular protein modification process	GO:0005524//GO:0008641	ATP binding//small protein activating enzyme activity	--	--
c15673_g1	--	--	GO:0005515	protein binding	--	--
c15676_g1	GO:0006118	electron transport	GO:0003954	NADH dehydrogenase activity	GO:0005739	mitochondrion
c15685_g1	GO:0006807//GO:0008152	nitrogen compound metabolic process//metabolic process	GO:0016811	hydrolase activity, acting on carbon-nitrogen (but not peptide) bonds, in linear amides	--	--
c15687_g1	GO:0055114	oxidation-reduction process	GO:0016616	oxidoreductase activity, acting on the CH-OH group of donors, NAD or NADP as acceptor	--	--
c15698_g1	--	--	GO:0005524//GO:0003677	ATP binding//DNA binding	--	--
c15700_g1	GO:0055114//GO:0006979//GO:0006804//GO:0015947//GO:0006568	oxidation-reduction process//response to oxidative stress//peroxidase reaction//methane metabolic process//tryptophan metabolic process	GO:0020037//GO:0004096	heme binding//catalase activity	--	--
c15705_g1	GO:0015947//GO:0006568//GO:0006979//GO:0055114//GO:0006804	methane metabolic process//tryptophan metabolic process//response to oxidative stress//oxidation-reduction process//peroxidase reaction	GO:0004096//GO:0020037	catalase activity//heme binding	--	--
c15709_g1	GO:0015684//GO:0007264	ferrous iron transport//small GTPase mediated signal transduction	GO:0003924//GO:0005525//GO:0015093	GTPase activity//GTP binding//ferrous iron transmembrane transporter activity	GO:0016021//GO:0005737//GO:0005622//GO:0005634	integral component of membrane//cytoplasm//intracellular//nucleus
c15712_g1	GO:0006098//GO:0006094//GO:0006013//GO:0015976//GO:0006020//GO:0006000//GO:0006096	pentose-phosphate shunt//gluconeogenesis//mannose metabolic process//carbon utilization//inositol metabolic process//fructose metabolic process//glycolytic process	GO:0004332	fructose-bisphosphate aldolase activity	--	--
c15719_g1	GO:0006821//GO:0055085	chloride transport//transmembrane transport	GO:0005247	voltage-gated chloride channel activity	GO:0016020	membrane
c15723_g1	GO:0055085	transmembrane transport	--	--	GO:0016021	integral component of membrane
c15725_g1	GO:0055114//GO:0006260//GO:0008033	oxidation-reduction process//DNA replication//tRNA processing	GO:0016818//GO:0003677//GO:0005524//GO:0050660//GO:0017150//GO:0046872	hydrolase activity, acting on acid anhydrides, in phosphorus-containing anhydrides//DNA binding//ATP binding//flavin adenine dinucleotide binding//tRNA dihydrouridine synthase activity//metal ion binding	GO:0005634	nucleus
c15727_g1	GO:0005975	carbohydrate metabolic process	GO:0005524//GO:0016773	ATP binding//phosphotransferase activity, alcohol group as acceptor	--	--
c1572_g1	GO:0006355	regulation of transcription, DNA-templated	GO:0043565	sequence-specific DNA binding	--	--
c15731_g1	GO:0055085//GO:0006885//GO:0006812	transmembrane transport//regulation of pH//cation transport	GO:0015299	solute:proton antiporter activity	GO:0016021	integral component of membrane
c15733_g1	GO:0030178//GO:0007275//GO:0006355	negative regulation of Wnt signaling pathway//multicellular organismal development//regulation of transcription, DNA-templated	GO:0008270//GO:0000981	zinc ion binding//sequence-specific DNA binding RNA polymerase II transcription factor activity	GO:0005634//GO:0005576	nucleus//extracellular region
c15739_g1	GO:0045454//GO:0015031//GO:0006118	cell redox homeostasis//protein transport//electron transport	GO:0015035//GO:0009055	protein disulfide oxidoreductase activity//electron carrier activity	GO:0019028	viral capsid
c1573_g1	GO:0007165	signal transduction	GO:0005179	hormone activity	GO:0005576	extracellular region
c15757_g1	GO:0006511	ubiquitin-dependent protein catabolic process	GO:0031625	ubiquitin protein ligase binding	GO:0031461	cullin-RING ubiquitin ligase complex
c15758_g1	GO:0055114	oxidation-reduction process	GO:0016491	oxidoreductase activity	--	--
c15760_g1	GO:0042742	defense response to bacterium	--	--	GO:0019867	outer membrane
c15774_g1	GO:0045859//GO:0006469	regulation of protein kinase activity//negative regulation of protein kinase activity	GO:0004862	cAMP-dependent protein kinase inhibitor activity	GO:0005952	cAMP-dependent protein kinase complex
c15776_g1	--	--	GO:0005515	protein binding	--	--
c1577_g1	GO:0005991//GO:0005982//GO:0005993//GO:0005985	trehalose metabolic process//starch metabolic process//trehalose catabolic process//sucrose metabolic process	GO:0004555//GO:0005509	alpha,alpha-trehalase activity//calcium ion binding	GO:0005737	cytoplasm
c1578_g1	GO:0005975	carbohydrate metabolic process	GO:0016773	phosphotransferase activity, alcohol group as acceptor	--	--
c15790_g1	GO:0007165//GO:0006355	signal transduction//regulation of transcription, DNA-templated	GO:0003700//GO:0005102	sequence-specific DNA binding transcription factor activity//receptor binding	GO:0005667	transcription factor complex
c15792_g1	GO:0009058	biosynthetic process	GO:0030170	pyridoxal phosphate binding	--	--
c15795_g1	GO:0019064	fusion of virus membrane with host plasma membrane	--	--	GO:0019867	outer membrane
c15796_g1	GO:0006694//GO:0009451//GO:0055114//GO:0008033//GO:0030488//GO:0016114	steroid biosynthetic process//RNA modification//oxidation-reduction process//tRNA processing//tRNA methylation//terpenoid biosynthetic process	GO:0050660//GO:0004506//GO:0016429	flavin adenine dinucleotide binding//squalene monooxygenase activity//tRNA (adenine-N1-)-methyltransferase activity	GO:0016021//GO:0031515	integral component of membrane//tRNA (m1A) methyltransferase complex
c157_g1	GO:0055114	oxidation-reduction process	GO:0016491//GO:0016209	oxidoreductase activity//antioxidant activity	--	--
c15803_g1	GO:0005975//GO:0005982//GO:0005985	carbohydrate metabolic process//starch metabolic process//sucrose metabolic process	GO:0004650	polygalacturonase activity	--	--
c15816_g1	GO:0008152	metabolic process	GO:0048037//GO:0003824	cofactor binding//catalytic activity	--	--
c15819_g1	--	--	GO:0016787	hydrolase activity	--	--
c1581_g1	--	--	GO:0005515//GO:0003824	protein binding//catalytic activity	GO:0016020	membrane
c15820_g1	GO:0009103//GO:0006468	lipopolysaccharide biosynthetic process//protein phosphorylation	GO:0005524//GO:0004672//GO:0016773//GO:0016818	ATP binding//protein kinase activity//phosphotransferase activity, alcohol group as acceptor//hydrolase activity, acting on acid anhydrides, in phosphorus-containing anhydrides	GO:0016020	membrane
c15821_g1	GO:0006950//GO:0006457	response to stress//protein folding	GO:0051082//GO:0005524	unfolded protein binding//ATP binding	--	--
c15838_g1	GO:0007187//GO:0007607//GO:0050912	G-protein coupled receptor signaling pathway, coupled to cyclic nucleotide second messenger//taste perception//detection of chemical stimulus involved in sensory perception of taste	GO:0008527	taste receptor activity	GO:0016021	integral component of membrane
c15839_g1	GO:0048870//GO:0007165//GO:0016310//GO:0006914//GO:0044780	cell motility//signal transduction//phosphorylation//autophagy//bacterial-type flagellum assembly	GO:0004673//GO:0004871	protein histidine kinase activity//signal transducer activity	GO:0031514//GO:0016020//GO:0009365	motile cilium//membrane//protein histidine kinase complex
c15840_g1	GO:0016567	protein ubiquitination	GO:0008270//GO:0005515//GO:0004842//GO:0046872	zinc ion binding//protein binding//ubiquitin-protein transferase activity//metal ion binding	GO:0005680	anaphase-promoting complex
c15842_g1	GO:0006278	RNA-dependent DNA replication	GO:0003723//GO:0003964	RNA binding//RNA-directed DNA polymerase activity	--	--
c15843_g1	--	--	GO:0046983	protein dimerization activity	--	--
c15843_g2	GO:0019087	transformation of host cell by virus	--	--	GO:0016021	integral component of membrane
c15847_g1	GO:0006144//GO:0006206//GO:0006351//GO:0019083	purine nucleobase metabolic process//pyrimidine nucleobase metabolic process//transcription, DNA-templated//viral transcription	GO:0003677//GO:0003899	DNA binding//DNA-directed RNA polymerase activity	GO:0005730//GO:0016021	nucleolus//integral component of membrane
c15850_g1	GO:0009987	cellular process	GO:0016772	transferase activity, transferring phosphorus-containing groups	--	--
c15854_g1	GO:0008654//GO:0015986//GO:0015992//GO:0015996//GO:0015994	phospholipid biosynthetic process//ATP synthesis coupled proton transport//proton transport//chlorophyll catabolic process//chlorophyll metabolic process	GO:0016780//GO:0015078//GO:0047746	phosphotransferase activity, for other substituted phosphate groups//hydrogen ion transmembrane transporter activity//chlorophyllase activity	GO:0016020//GO:0000276	membrane//mitochondrial proton-transporting ATP synthase complex, coupling factor F(o)
c15855_g1	GO:0006355//GO:0055114//GO:0009405	regulation of transcription, DNA-templated//oxidation-reduction process//pathogenesis	GO:0010309//GO:0045735//GO:0005198	acireductone dioxygenase [iron(II)-requiring] activity//nutrient reservoir activity//structural molecule activity	--	--
c15857_g1	GO:0007017	microtubule-based process	--	--	GO:0005875	microtubule associated complex
c15859_g1	GO:0017004//GO:0015886	cytochrome complex assembly//heme transport	GO:0015232	heme transporter activity	GO:0016020	membrane
c15870_g1	GO:0006813	potassium ion transport	GO:0015269//GO:0005515	calcium-activated potassium channel activity//protein binding	GO:0016020	membrane
c15873_g1	GO:0006813	potassium ion transport	GO:0005249	voltage-gated potassium channel activity	GO:0008076	voltage-gated potassium channel complex
c15874_g1	--	--	GO:0005515	protein binding	--	--
c15878_g1	GO:0055114	oxidation-reduction process	GO:0016614//GO:0050660	oxidoreductase activity, acting on CH-OH group of donors//flavin adenine dinucleotide binding	--	--
c15880_g2	GO:0006508	proteolysis	GO:0004190	aspartic-type endopeptidase activity	--	--
c15883_g1	--	--	GO:0005515	protein binding	--	--
c15884_g1	GO:0055085	transmembrane transport	GO:0022857	transmembrane transporter activity	GO:0016021	integral component of membrane
c15885_g1	GO:0016480	negative regulation of transcription from RNA polymerase III promoter	GO:0016491	oxidoreductase activity	--	--
c1588_g1	GO:0044765	single-organism transport	GO:0005515	protein binding	GO:0016020	membrane
c15898_g1	GO:0006355	regulation of transcription, DNA-templated	--	--	GO:0005634	nucleus
c15899_g1	GO:0006200	ATP catabolic process	GO:0016887//GO:0005524	ATPase activity//ATP binding	--	--
c15900_g1	GO:0005975	carbohydrate metabolic process	GO:0016868	intramolecular transferase activity, phosphotransferases	--	--
c15908_g1	GO:0055114//GO:0019521//GO:0006952//GO:0006098	oxidation-reduction process//D-gluconate metabolic process//defense response//pentose-phosphate shunt	GO:0004616//GO:0050661	phosphogluconate dehydrogenase (decarboxylating) activity//NADP binding	GO:0005576	extracellular region
c15909_g1	--	--	GO:0003824	catalytic activity	--	--
c15913_g1	--	--	GO:0019825	oxygen binding	--	--
c15917_g1	GO:0030908	protein splicing	GO:0003677//GO:0004519	DNA binding//endonuclease activity	--	--
c15933_g1	GO:0009236	cobalamin biosynthetic process	GO:0048472	threonine-phosphate decarboxylase activity	GO:0016021	integral component of membrane
c15949_g1	--	--	GO:0005198	structural molecule activity	GO:0019028	viral capsid
c15952_g1	GO:0007186//GO:0006013//GO:0007165//GO:0006000//GO:0007264	G-protein coupled receptor signaling pathway//mannose metabolic process//signal transduction//fructose metabolic process//small GTPase mediated signal transduction	GO:0004871//GO:0005524//GO:0031683//GO:0003924//GO:0003873//GO:0005515//GO:0019001//GO:0005525	signal transducer activity//ATP binding//G-protein beta/gamma-subunit complex binding//GTPase activity//6-phosphofructo-2-kinase activity//protein binding//guanyl nucleotide binding//GTP binding	GO:0005622//GO:0005737//GO:0005634	intracellular//cytoplasm//nucleus
c15958_g1	--	--	GO:0046983//GO:0008236	protein dimerization activity//serine-type peptidase activity	--	--
c15968_g1	GO:0055114//GO:0019310	oxidation-reduction process//inositol catabolic process	GO:0050113//GO:0005506	inositol oxygenase activity//iron ion binding	GO:0005737	cytoplasm
c15971_g1	GO:0042254//GO:0006412	ribosome biogenesis//translation	GO:0003735	structural constituent of ribosome	GO:0005840	ribosome
c15972_g1	GO:0006810//GO:0006914//GO:0015991//GO:0015992	transport//autophagy//ATP hydrolysis coupled proton transport//proton transport	GO:0015078//GO:1901363//GO:0097159//GO:0003676	hydrogen ion transmembrane transporter activity//heterocyclic compound binding//organic cyclic compound binding//nucleic acid binding	GO:0016021//GO:0033179	integral component of membrane//proton-transporting V-type ATPase, V0 domain
c15974_g1	GO:0009878	nodule morphogenesis	GO:0046872	metal ion binding	--	--
c15983_g1	GO:0009058//GO:0016114//GO:0042432	biosynthetic process//terpenoid biosynthetic process//indole biosynthetic process	GO:0016844	strictosidine synthase activity	--	--
c15983_g2	--	--	GO:0005515	protein binding	--	--
c15985_g1	GO:0055114	oxidation-reduction process	GO:0008270//GO:0016491	zinc ion binding//oxidoreductase activity	--	--
c15989_g1	--	--	GO:0005515	protein binding	--	--
c15990_g1	GO:0006355	regulation of transcription, DNA-templated	GO:0003700	sequence-specific DNA binding transcription factor activity	GO:0005667	transcription factor complex
c15993_g1	--	--	GO:0043531	ADP binding	--	--
c15997_g1	GO:0006355	regulation of transcription, DNA-templated	--	--	--	--
c15998_g1	--	--	--	--	GO:0005615	extracellular space
c159_g1	GO:0055085	transmembrane transport	GO:0022857	transmembrane transporter activity	GO:0016021	integral component of membrane
c16016_g1	GO:0006333	chromatin assembly or disassembly	--	--	GO:0005634	nucleus
c16020_g1	GO:0006278	RNA-dependent DNA replication	GO:0003964//GO:0003723	RNA-directed DNA polymerase activity//RNA binding	--	--
c16028_g1	--	--	GO:0005515	protein binding	--	--
c16034_g1	GO:0030418	nicotianamine biosynthetic process	GO:0030410	nicotianamine synthase activity	GO:0016020	membrane
c16045_g1	GO:0051090	regulation of sequence-specific DNA binding transcription factor activity	--	--	GO:0005634	nucleus
c16046_g1	--	--	GO:0003723	RNA binding	--	--
c16047_g1	GO:0008152//GO:0055114	metabolic process//oxidation-reduction process	GO:0016491	oxidoreductase activity	--	--
c1604_g1	--	--	GO:0004659	prenyltransferase activity	GO:0016021	integral component of membrane
c16053_g1	GO:0006040//GO:0009690//GO:0055114	amino sugar metabolic process//cytokinin metabolic process//oxidation-reduction process	GO:0008762//GO:0050660//GO:0016491//GO:0019139	UDP-N-acetylmuramate dehydrogenase activity//flavin adenine dinucleotide binding//oxidoreductase activity//cytokinin dehydrogenase activity	--	--
c16054_g1	GO:0006886//GO:0006355//GO:0006508//GO:0006858	intracellular protein transport//regulation of transcription, DNA-templated//proteolysis//extracellular transport	GO:0003677//GO:0005524//GO:0008233	DNA binding//ATP binding//peptidase activity	GO:0005634//GO:0009424//GO:0005783//GO:0016021	nucleus//bacterial-type flagellum hook//endoplasmic reticulum//integral component of membrane
c16055_g1	--	--	GO:0008270	zinc ion binding	GO:0005622	intracellular
c16062_g1	--	--	GO:0004867	serine-type endopeptidase inhibitor activity	--	--
c16066_g1	GO:0000272//GO:0005982//GO:0005985	polysaccharide catabolic process//starch metabolic process//sucrose metabolic process	GO:0016161	beta-amylase activity	--	--
c16067_g1	GO:0006914//GO:0016568//GO:0007049//GO:0048870//GO:0015991//GO:0006471//GO:0015992	autophagy//chromatin modification//cell cycle//cell motility//ATP hydrolysis coupled proton transport//protein ADP-ribosylation//proton transport	GO:0015078//GO:0008134//GO:0004386//GO:0042803//GO:0003950//GO:0045502	hydrogen ion transmembrane transporter activity//transcription factor binding//helicase activity//protein homodimerization activity//NAD+ ADP-ribosyltransferase activity//dynein binding	GO:0031514//GO:0033179//GO:0030286//GO:0005634//GO:0016021//GO:0005667	motile cilium//proton-transporting V-type ATPase, V0 domain//dynein complex//nucleus//integral component of membrane//transcription factor complex
c1606_g1	GO:0009611	response to wounding	GO:0004867	serine-type endopeptidase inhibitor activity	--	--
c16072_g1	GO:0006351	transcription, DNA-templated	GO:0008270//GO:0003677	zinc ion binding//DNA binding	GO:0005634	nucleus
c16074_g1	GO:0042742	defense response to bacterium	--	--	GO:0005576	extracellular region
c16076_g1	--	--	GO:0005515//GO:0003677	protein binding//DNA binding	--	--
c16077_g1	--	--	GO:0008270//GO:0005515	zinc ion binding//protein binding	--	--
c16078_g1	GO:0007165//GO:0006955	signal transduction//immune response	GO:0030247//GO:0005044	polysaccharide binding//scavenger receptor activity	--	--
c16078_g2	--	--	GO:0003824	catalytic activity	--	--
c16080_g1	--	--	GO:0003824	catalytic activity	--	--
c16082_g1	GO:0007049	cell cycle	--	--	GO:0005886//GO:0016021	plasma membrane//integral component of membrane
c16083_g1	GO:0006414//GO:0042254	translational elongation//ribosome biogenesis	GO:0003735	structural constituent of ribosome	GO:0005622//GO:0005840	intracellular//ribosome
c16087_g1	GO:0006817//GO:0006621//GO:0055085//GO:0008643//GO:0034219	phosphate ion transport//protein retention in ER lumen//transmembrane transport//carbohydrate transport//carbohydrate transmembrane transport	GO:0005315//GO:0046923//GO:0015144//GO:0004190	inorganic phosphate transmembrane transporter activity//ER retention sequence binding//carbohydrate transmembrane transporter activity//aspartic-type endopeptidase activity	GO:0016020//GO:0005783//GO:0016021	membrane//endoplasmic reticulum//integral component of membrane
c16088_g1	--	--	GO:0005515	protein binding	--	--
c16089_g1	GO:0006412//GO:0042254	translation//ribosome biogenesis	GO:0008270//GO:0003676//GO:0003735	zinc ion binding//nucleic acid binding//structural constituent of ribosome	GO:0005622//GO:0005840	intracellular//ribosome
c16093_g1	GO:0005975//GO:0009890	carbohydrate metabolic process//negative regulation of biosynthetic process	--	--	--	--
c16094_g1	GO:0009405//GO:0006511	pathogenesis//ubiquitin-dependent protein catabolic process	--	--	GO:0005576	extracellular region
c16095_g1	--	--	GO:0016791//GO:0046872	phosphatase activity//metal ion binding	--	--
c16096_g1	--	--	GO:0003676	nucleic acid binding	--	--
c16096_g2	--	--	GO:0008270	zinc ion binding	--	--
c16097_g1	--	--	GO:0042302	structural constituent of cuticle	--	--
c16099_g1	GO:0044237//GO:0045226//GO:0009117//GO:0008152//GO:0055114//GO:0008207//GO:0008209//GO:0030639//GO:0009225//GO:0008210//GO:0019872//GO:0006694//GO:0009058	cellular metabolic process//extracellular polysaccharide biosynthetic process//nucleotide metabolic process//metabolic process//oxidation-reduction process//C21-steroid hormone metabolic process//androgen metabolic process//polyketide biosynthetic process//nucleotide-sugar metabolic process//estrogen metabolic process//streptomycin biosynthetic process//steroid biosynthetic process//biosynthetic …	GO:0003854//GO:0016491//GO:0003824//GO:0016616//GO:0050662//GO:0008831//GO:0008168	3-beta-hydroxy-delta5-steroid dehydrogenase activity//oxidoreductase activity//catalytic activity//oxidoreductase activity, acting on the CH-OH group of donors, NAD or NADP as acceptor//coenzyme binding//dTDP-4-dehydrorhamnose reductase activity//methyltransferase activity	--	--
c16103_g1	GO:0015031//GO:0006457	protein transport//protein folding	GO:0042803//GO:0031423//GO:0000774//GO:0051087	protein homodimerization activity//hexon binding//adenyl-nucleotide exchange factor activity//chaperone binding	GO:0019012	virion
c16114_g1	GO:0006508	proteolysis	GO:0004185	serine-type carboxypeptidase activity	--	--
c16117_g1	GO:0055114	oxidation-reduction process	GO:0016491	oxidoreductase activity	--	--
c1611_g1	GO:0006571//GO:0006096//GO:0000162//GO:0006094//GO:0009094	tyrosine biosynthetic process//glycolytic process//tryptophan biosynthetic process//gluconeogenesis//L-phenylalanine biosynthetic process	GO:0000287//GO:0004634	magnesium ion binding//phosphopyruvate hydratase activity	GO:0000015	phosphopyruvate hydratase complex
c16121_g1	GO:0006814	sodium ion transport	GO:0005272	sodium channel activity	GO:0016020	membrane
c16126_g1	GO:0009225//GO:0008210//GO:0019872//GO:0006694//GO:0009058//GO:0044237//GO:0045226//GO:0009117//GO:0008152//GO:0008207//GO:0055114//GO:0008209//GO:0030639	nucleotide-sugar metabolic process//estrogen metabolic process//streptomycin biosynthetic process//steroid biosynthetic process//biosynthetic process//cellular metabolic process//extracellular polysaccharide biosynthetic process//nucleotide metabolic process//metabolic process//C21-steroid hormone metabolic process//oxidation-reduction process//androgen metabolic process//polyketide biosynthetic …	GO:0016616//GO:0050662//GO:0008831//GO:0003854//GO:0016491//GO:0003824	oxidoreductase activity, acting on the CH-OH group of donors, NAD or NADP as acceptor//coenzyme binding//dTDP-4-dehydrorhamnose reductase activity//3-beta-hydroxy-delta5-steroid dehydrogenase activity//oxidoreductase activity//catalytic activity	--	--
c16131_g1	GO:0006810//GO:0055085//GO:0006270	transport//transmembrane transport//DNA replication initiation	GO:0005524//GO:0042626	ATP binding//ATPase activity, coupled to transmembrane movement of substances	GO:0016021	integral component of membrane
c16133_g1	--	--	GO:0004222	metalloendopeptidase activity	--	--
c16134_g1	--	--	--	--	GO:0005615	extracellular space
c1613_g1	GO:0006144	purine nucleobase metabolic process	GO:0003968	RNA-directed RNA polymerase activity	GO:0031379	RNA-directed RNA polymerase complex
c16146_g1	--	--	GO:0008270//GO:0003677	zinc ion binding//DNA binding	--	--
c16154_g1	GO:0055114	oxidation-reduction process	GO:0016491//GO:0016706//GO:0005506	oxidoreductase activity//oxidoreductase activity, acting on paired donors, with incorporation or reduction of molecular oxygen, 2-oxoglutarate as one donor, and incorporation of one atom each of oxygen into both donors//iron ion binding	--	--
c16155_g1	GO:0006355	regulation of transcription, DNA-templated	GO:0003700	sequence-specific DNA binding transcription factor activity	GO:0005667	transcription factor complex
c16158_g1	--	--	GO:0005515	protein binding	--	--
c1615_g1	--	--	GO:0005525	GTP binding	--	--
c16162_g1	GO:0006810	transport	GO:0005215	transporter activity	GO:0016020	membrane
c16172_g1	--	--	GO:0005515	protein binding	--	--
c16178_g1	GO:0055085	transmembrane transport	GO:0022857	transmembrane transporter activity	GO:0016020//GO:0016021	membrane//integral component of membrane
c16180_g1	--	--	GO:0003677	DNA binding	GO:0005634	nucleus
c16186_g1	GO:0006260//GO:0016568	DNA replication//chromatin modification	GO:0003887//GO:0004386//GO:0005515	DNA-directed DNA polymerase activity//helicase activity//protein binding	GO:0042575//GO:0005634	DNA polymerase complex//nucleus
c16186_g2	GO:0016598	protein arginylation	GO:0004057	arginyltransferase activity	--	--
c16193_g1	GO:0055114	oxidation-reduction process	GO:0016209//GO:0051920//GO:0016491	antioxidant activity//peroxiredoxin activity//oxidoreductase activity	--	--
c16194_g1	--	--	GO:0003677//GO:0008270	DNA binding//zinc ion binding	--	--
c16202_g1	--	--	GO:0005515	protein binding	--	--
c16204_g1	--	--	GO:0046983	protein dimerization activity	--	--
c16207_g1	--	--	GO:0003723	RNA binding	GO:0030529	ribonucleoprotein complex
c16211_g1	GO:0007049	cell cycle	GO:0005525	GTP binding	--	--
c16212_g1	--	--	--	--	GO:0005634	nucleus
c16215_g1	--	--	GO:0008270	zinc ion binding	--	--
c16220_g1	GO:0006468	protein phosphorylation	GO:0005524//GO:0004672//GO:0003824	ATP binding//protein kinase activity//catalytic activity	--	--
c16221_g1	--	--	GO:0020037//GO:0008081//GO:0046872	heme binding//phosphoric diester hydrolase activity//metal ion binding	--	--
c16226_g1	--	--	--	--	GO:0016021	integral component of membrane
c16237_g1	GO:0008152	metabolic process	GO:0003824	catalytic activity	--	--
c16238_g1	GO:0045881	positive regulation of sporulation resulting in formation of a cellular spore	--	--	--	--
c16240_g1	GO:0030001	metal ion transport	GO:0046872	metal ion binding	--	--
c16241_g1	--	--	GO:0005515//GO:0016881	protein binding//acid-amino acid ligase activity	--	--
c16242_g1	GO:0006804//GO:0006979//GO:0055114	peroxidase reaction//response to oxidative stress//oxidation-reduction process	GO:0004601//GO:0003712//GO:0020037	peroxidase activity//transcription cofactor activity//heme binding	GO:0000124//GO:0005667	SAGA complex//transcription factor complex
c16243_g1	--	--	GO:0005515	protein binding	--	--
c16246_g1	GO:0042710	biofilm formation	--	--	--	--
c16252_g1	GO:0006486	protein glycosylation	GO:0004576	oligosaccharyl transferase activity	GO:0016020//GO:0008250	membrane//oligosaccharyltransferase complex
c16256_g1	--	--	GO:0003824	catalytic activity	GO:0016020	membrane
c16259_g1	GO:0055114	oxidation-reduction process	GO:0016491//GO:0051537	oxidoreductase activity//2 iron, 2 sulfur cluster binding	--	--
c1625_g1	--	--	GO:0005515	protein binding	--	--
c16264_g1	GO:0005975	carbohydrate metabolic process	GO:0004553	hydrolase activity, hydrolyzing O-glycosyl compounds	--	--
c16265_g1	GO:0051205	protein insertion into membrane	--	--	GO:0016021	integral component of membrane
c16268_g1	--	--	GO:0003676	nucleic acid binding	--	--
c16272_g1	--	--	--	--	GO:0071203	WASH complex
c16273_g1	--	--	GO:0005515	protein binding	--	--
c16277_g1	GO:0044267//GO:0006457	cellular protein metabolic process//protein folding	GO:0005524//GO:0051082	ATP binding//unfolded protein binding	GO:0005737	cytoplasm
c16280_g1	GO:0019058	viral life cycle	--	--	--	--
c16282_g1	GO:0007165//GO:0006355	signal transduction//regulation of transcription, DNA-templated	GO:0004871//GO:0005515	signal transducer activity//protein binding	--	--
c16287_g1	GO:0006355	regulation of transcription, DNA-templated	GO:0042802//GO:0043565//GO:0003700	identical protein binding//sequence-specific DNA binding//sequence-specific DNA binding transcription factor activity	GO:0005667	transcription factor complex
c16289_g1	GO:0006351//GO:0006260	transcription, DNA-templated//DNA replication	GO:0003887//GO:0003677	DNA-directed DNA polymerase activity//DNA binding	GO:0042575	DNA polymerase complex
c16290_g1	--	--	--	--	GO:0031224	intrinsic component of membrane
c16291_g2	GO:0015979	photosynthesis	--	--	GO:0009539//GO:0009523//GO:0016020	photosystem II reaction center//photosystem II//membrane
c16294_g1	--	--	GO:0005515	protein binding	--	--
c16295_g1	GO:0008152	metabolic process	GO:0016491	oxidoreductase activity	--	--
c16297_g1	GO:0055114	oxidation-reduction process	GO:0016706//GO:0016491	oxidoreductase activity, acting on paired donors, with incorporation or reduction of molecular oxygen, 2-oxoglutarate as one donor, and incorporation of one atom each of oxygen into both donors//oxidoreductase activity	--	--
c16297_g2	GO:0055114	oxidation-reduction process	GO:0016706//GO:0016491	oxidoreductase activity, acting on paired donors, with incorporation or reduction of molecular oxygen, 2-oxoglutarate as one donor, and incorporation of one atom each of oxygen into both donors//oxidoreductase activity	--	--
c16299_g1	GO:0006886//GO:0016192	intracellular protein transport//vesicle-mediated transport	--	--	GO:0030117	membrane coat
c162_g1	GO:0071436//GO:0006560//GO:0006090//GO:0006814//GO:0006525//GO:0006886	sodium ion export//proline metabolic process//pyruvate metabolic process//sodium ion transport//arginine metabolic process//intracellular protein transport	GO:0008948//GO:0015081	oxaloacetate decarboxylase activity//sodium ion transmembrane transporter activity	GO:0016020//GO:0005741	membrane//mitochondrial outer membrane
c16314_g1	GO:0055114	oxidation-reduction process	--	--	GO:0016020	membrane
c16317_g1	GO:0006355//GO:0007049	regulation of transcription, DNA-templated//cell cycle	GO:0003700//GO:0043565	sequence-specific DNA binding transcription factor activity//sequence-specific DNA binding	GO:0005667	transcription factor complex
c1631_g1	GO:0006468	protein phosphorylation	GO:0005524//GO:0004672	ATP binding//protein kinase activity	--	--
c16321_g1	--	--	GO:0005515	protein binding	--	--
c16325_g1	GO:0055114	oxidation-reduction process	GO:0050661//GO:0016491	NADP binding//oxidoreductase activity	--	--
c16327_g1	GO:0006412//GO:0042254	translation//ribosome biogenesis	GO:0003735	structural constituent of ribosome	GO:0005840	ribosome
c16331_g1	GO:0006412//GO:0042254	translation//ribosome biogenesis	GO:0019843//GO:0003735	rRNA binding//structural constituent of ribosome	GO:0005840//GO:0005622	ribosome//intracellular
c16332_g1	--	--	--	--	GO:0005576	extracellular region
c16332_g2	GO:0008152	metabolic process	GO:0016491	oxidoreductase activity	--	--
c16333_g1	GO:0007049//GO:0007264//GO:0007186//GO:0007165//GO:0070526	cell cycle//small GTPase mediated signal transduction//G-protein coupled receptor signaling pathway//signal transduction//threonylcarbamoyladenosine biosynthetic process	GO:0005525//GO:0019001//GO:0005524//GO:0016887//GO:0004871//GO:0031683//GO:0003924	GTP binding//guanyl nucleotide binding//ATP binding//ATPase activity//signal transducer activity//G-protein beta/gamma-subunit complex binding//GTPase activity	GO:0005622	intracellular
c16333_g2	--	--	GO:0005509	calcium ion binding	--	--
c16337_g1	GO:0019076//GO:0046718//GO:0075521	viral release from host cell//viral entry into host cell//microtubule-dependent intracellular transport of viral material towards nucleus	--	--	GO:0030430//GO:0019028//GO:0042025	host cell cytoplasm//viral capsid//host cell nucleus
[truncated: 33,191 more rows]
