# Supplementary material for: Transcriptome Profile Analysis from Different Sex Types of Ginkgo biloba L
Source: Front Plant Sci. 2016 Jun 16;7:871. doi: 10.3389/fpls.2016.00871 (PMC4910463; doi:10.3389/fpls.2016.00871)
Supplement: Table S4 — Differentially expressed unigenes related to plant hormone signal and transduction. [file Table4.XLS]

Gene_id	SS_readcount	OS_readcount	log2.Fold_change(SSvsOS)	p.value	padj	Signature	MB_readcount	FB_readcount	log2.Fold_change	p.value	padj	Signature	Gene Length	KO Name	KO Description	Http Link
c12237_g1	686.5384086	1349.302125	-0.9748	0.0045125	0.036528	TRUE	1239.849967	1422.143767	-0.1979	0.12368	0.80409	FALSE	1625	BSK	BR-signaling kinase	http://www.genome.jp/dbget-bin/www_bget?ko:K14500
c16731_g1	38.92256153	160.2355578	-2.0415	0.00032198	0.0039196	TRUE	223.0943597	145.8105617	0.61356	0.19683	1	FALSE	1765	SAUR	SAUR family protein	http://www.genome.jp/dbget-bin/www_bget?ko:K14488
c16913_g1	625.3025619	290.9908671	1.1036	0.0018792	0.017663	TRUE	391.6035007	318.8523769	0.29651	0.10032	0.70412	FALSE	1363	CTR1	serine/threonine-protein kinase CTR1	http://www.genome.jp/dbget-bin/www_bget?ko:K14510
c17149_g1	359.5287664	93.61523466	1.9413	7.54E-07	1.80E-05	TRUE	239.3162905	217.2750533	0.1394	0.53038	1	FALSE	849	SAUR	SAUR family protein	http://www.genome.jp/dbget-bin/www_bget?ko:K14488
c19444_g1	1976.631638	101.4726407	4.2839	2.36E-14	1.73E-12	TRUE	582.710248	243.516094	1.2588	5.75E-07	4.77E-05	TRUE	1391	SAUR	SAUR family protein	http://www.genome.jp/dbget-bin/www_bget?ko:K14488
c20407_g1	185.4562324	15.61524437	3.5701	3.28E-07	8.45E-06	TRUE	91.47032926	88.96853842	0.040009	0.84014	1	FALSE	408	AUX1, LAX	auxin influx carrier (AUX1 LAX family)	http://www.genome.jp/dbget-bin/www_bget?ko:K13946
c21073_g1	0	43.16478589	#NAME?	2.99E-06	6.29E-05	TRUE	41.02653305	29.35382322	0.48301	0.62809	1	FALSE	946	SAUR	SAUR family protein	http://www.genome.jp/dbget-bin/www_bget?ko:K14488
c22890_g1	109.753885	44.50663639	1.3022	0.0035321	0.029843	TRUE	85.94470239	78.83472605	0.12458	0.62161	1	FALSE	652	AHK2_3_4	arabidopsis histidine kinase 2/3/4 (cytokinin receptor)	http://www.genome.jp/dbget-bin/www_bget?ko:K14489
c23913_g1	1270.128749	128.5282264	3.3048	1.06E-05	0.00019547	TRUE	209.0275563	171.5752831	0.28485	0.18203	0.9967	FALSE	2130	PP2C	protein phosphatase 2C	http://www.genome.jp/dbget-bin/www_bget?ko:K14497
c24289_g1	242.6960926	495.2826663	-1.0291	0.0042428	0.034774	TRUE	956.5662457	907.1352283	0.076547	0.57111	1	FALSE	1632	TIR1	transport inhibitor response 1	http://www.genome.jp/dbget-bin/www_bget?ko:K14485
c26265_g1	198.3944681	0	Inf	2.24E-30	5.67E-28	TRUE	10.01101599	4.638314991	1.1099	0.23139	1	FALSE	1802	IAA	auxin-responsive protein IAA	http://www.genome.jp/dbget-bin/www_bget?ko:K14484
c27303_g1	228.1092928	519.0268009	-1.1861	0.0010099	0.010399	TRUE	326.6561805	498.9045088	-0.61099	0.00031628	0.0095496	TRUE	2044	PYL	abscisic acid receptor PYR/PYL family	http://www.genome.jp/dbget-bin/www_bget?ko:K14496
c28575_g1	1639.238352	543.3800167	1.593	4.60E-06	9.32E-05	TRUE	1210.047994	1054.028261	0.19915	0.13681	0.84823	FALSE	2469	ABF	ABA responsive element binding factor	http://www.genome.jp/dbget-bin/www_bget?ko:K14432
c28581_g1	79.48124246	17.90455722	2.1503	0.00023078	0.0029358	TRUE	245.677728	194.4251682	0.33755	0.081069	0.61814	FALSE	2937	GH3	auxin responsive GH3 gene family	http://www.genome.jp/dbget-bin/www_bget?ko:K14487
c28880_g2	143.2158014	17.44016052	3.0377	3.16E-10	1.37E-08	TRUE	162.4721416	48.93966749	1.7311	0.0013626	0.030609	TRUE	1022	SAUR	SAUR family protein	http://www.genome.jp/dbget-bin/www_bget?ko:K14488
c29137_g1	118.3968903	20.65359954	2.5192	1.83E-07	4.99E-06	TRUE	48.0972607	37.56461131	0.35658	0.34912	1	FALSE	1511	ARR-A	two-component response regulator ARR-A family	http://www.genome.jp/dbget-bin/www_bget?ko:K14492
c29262_g1	100.0076887	34.41592433	1.539	0.00091294	0.0095305	TRUE	120.1016801	71.3813476	0.75064	0.006128	0.09805	FALSE	749	SNRK2	serine/threonine-protein kinase SRK2	http://www.genome.jp/dbget-bin/www_bget?ko:K14498
c29262_g2	536.7905743	262.4923075	1.0321	0.0038959	0.03239	TRUE	581.2534276	368.7489996	0.65653	4.54E-05	0.001973	TRUE	1329	SNRK2	serine/threonine-protein kinase SRK2	http://www.genome.jp/dbget-bin/www_bget?ko:K14498
c29541_g2	58.3969784	215.2257386	-1.8819	4.86E-06	9.80E-05	TRUE	182.0165675	239.9345069	-0.39857	0.039211	0.37778	FALSE	463	K14486, ARF	auxin response factor	http://www.genome.jp/dbget-bin/www_bget?ko:K14486
c30913_g1	251.459397	4.126674968	5.9292	5.04E-06	0.0001013	TRUE	35.46327551	12.44089807	1.5112	0.0038167	0.068306	FALSE	2327	DELLA	DELLA protein	http://www.genome.jp/dbget-bin/www_bget?ko:K14494
c30951_g1	56.74841426	311.5713466	-2.4569	1.42E-09	5.55E-08	TRUE	166.2411216	357.8985499	-1.1063	3.34E-09	5.35E-07	TRUE	1304	SAUR	SAUR family protein	http://www.genome.jp/dbget-bin/www_bget?ko:K14488
c31971_g1	124.8888235	899.0698345	-2.8478	4.34E-14	3.08E-12	TRUE	309.4959207	683.969903	-1.144	2.63E-12	7.84E-10	TRUE	3498	DELLA	DELLA protein	http://www.genome.jp/dbget-bin/www_bget?ko:K14494
c32243_g1	1502.28576	528.1327127	1.5082	1.43E-05	0.00025572	TRUE	1388.496754	896.5250966	0.63111	6.35E-06	0.00037657	TRUE	2694	EIN3	ethylene-insensitive protein 3	http://www.genome.jp/dbget-bin/www_bget?ko:K14514
c32852_g3	122.1909955	41.75603832	1.5491	0.00057639	0.0064522	TRUE	200.6842974	131.2546087	0.61256	0.0118	0.16078	FALSE	996	NPR1	regulatory protein NPR1	http://www.genome.jp/dbget-bin/www_bget?ko:K14508
c33008_g1	1227.24477	459.8834975	1.4161	4.86E-05	0.00074432	TRUE	479.1990769	461.6649585	0.053779	0.75942	1	FALSE	2947	ARR-B	two-component response regulator ARR-B family	http://www.genome.jp/dbget-bin/www_bget?ko:K14491
c33814_g1	248.1041933	1185.327273	-2.2563	1.64E-08	5.47E-07	TRUE	2070.075751	2229.61878	-0.10711	0.41597	1	FALSE	4609	TIR1	transport inhibitor response 1	http://www.genome.jp/dbget-bin/www_bget?ko:K14485
c34762_g1	222.128164	11.9358529	4.218	5.03E-18	5.11E-16	TRUE	8.905890614	7.769325499	0.19697	0.88039	1	FALSE	2506	TGA	transcription factor TGA	http://www.genome.jp/dbget-bin/www_bget?ko:K14431
c35321_g1	1022.473137	306.1292688	1.7399	0.0025799	0.022953	TRUE	769.1843382	688.1742702	0.16056	0.30929	1	FALSE	1877	GID2, SLY1	F-box protein GID2	http://www.genome.jp/dbget-bin/www_bget?ko:K14495
c35415_g1	414.6991367	34.42681455	3.5905	1.30E-08	4.40E-07	TRUE	180.4234624	208.672689	-0.20985	0.66053	1	FALSE	858	AUX1, LAX	auxin influx carrier (AUX1 LAX family)	http://www.genome.jp/dbget-bin/www_bget?ko:K13946
c35415_g2	668.0615235	4.594183163	7.184	0.0026554	0.023527	TRUE	84.00051162	98.57774425	-0.23086	0.68745	1	FALSE	842	AUX1, LAX	auxin influx carrier (AUX1 LAX family)	http://www.genome.jp/dbget-bin/www_bget?ko:K13946
c35524_g1	79.42593254	222.5658526	-1.4866	0.00019898	0.0025812	TRUE	219.4785477	248.4446133	-0.17884	0.36494	1	FALSE	2134	GID2, SLY1	F-box protein GID2	http://www.genome.jp/dbget-bin/www_bget?ko:K14495
c35653_g1	1529.673904	90.83041019	4.0739	2.68E-25	4.84E-23	TRUE	98.22760197	75.62057158	0.37735	0.63695	1	FALSE	2891	GH3	auxin responsive GH3 gene family	http://www.genome.jp/dbget-bin/www_bget?ko:K14487
c3578_g1	287.5085216	58.73491363	2.2913	1.36E-08	4.59E-07	TRUE	76.98429787	63.07078676	0.28759	0.35917	1	FALSE	1786	PYL	abscisic acid receptor PYR/PYL family	http://www.genome.jp/dbget-bin/www_bget?ko:K14496
c35801_g2	25.94146061	1.838917862	3.8183	5.24E-05	0.0007958	TRUE	12.36792521	2.556517582	2.2744	0.27711	1	FALSE	1042	SAUR	SAUR family protein	http://www.genome.jp/dbget-bin/www_bget?ko:K14488
c35979_g1	214.1134967	54.1453977	1.9835	0.00040928	0.0048013	TRUE	93.03943223	89.4432586	0.05687	0.82525	1	FALSE	1064	ARR-B	two-component response regulator ARR-B family	http://www.genome.jp/dbget-bin/www_bget?ko:K14491
c36283_g1	0	90.49669614	#NAME?	0.0010138	0.010434	TRUE	16.05513436	6.245392225	1.3622	0.15121	0.89913	FALSE	1178	SAUR	SAUR family protein	http://www.genome.jp/dbget-bin/www_bget?ko:K14488
c37036_g1	289.2483471	118.8536829	1.2831	0.00075684	0.008127	TRUE	238.9548312	241.9996755	-0.018267	0.95227	1	FALSE	3259	AHK2_3_4	arabidopsis histidine kinase 2/3/4 (cytokinin receptor)	http://www.genome.jp/dbget-bin/www_bget?ko:K14489
c37043_g2	517.9444954	248.2935895	1.0608	0.0031099	0.02688	TRUE	287.130608	272.061022	0.077777	0.69764	1	FALSE	3093	EBF1_2	EIN3-binding F-box protein	http://www.genome.jp/dbget-bin/www_bget?ko:K14515
c37723_g1	405.9164738	1087.341111	-1.4215	4.97E-05	0.00075949	TRUE	1446.506376	1516.367485	-0.068047	0.62716	1	FALSE	2731	IAA	auxin-responsive protein IAA	http://www.genome.jp/dbget-bin/www_bget?ko:K14484
c38393_g3	1025.065876	283.1147921	1.8563	2.80E-06	5.93E-05	TRUE	1183.589872	817.6978853	0.53353	0.00019343	0.0064479	TRUE	2738	COI-1	coronatine-insensitive protein 1	http://www.genome.jp/dbget-bin/www_bget?ko:K13463
c38581_g1	1008.816684	361.6382975	1.48	2.59E-05	0.00043139	TRUE	530.9186592	499.6544036	0.08756	0.57465	1	FALSE	4534	ETR, ERS	ethylene receptor	http://www.genome.jp/dbget-bin/www_bget?ko:K14509
c38689_g1	434.6470238	217.5881715	0.99824	0.0058594	0.045429	TRUE	252.9600018	223.2211273	0.18044	0.32491	1	FALSE	2309	ARR-A	two-component response regulator ARR-A family	http://www.genome.jp/dbget-bin/www_bget?ko:K14492
c38965_g1	241.1401726	3044.468616	-3.6582	2.04E-22	2.95E-20	TRUE	2540.093113	2322.124935	0.12944	0.36211	1	FALSE	2793	CYCD3	cyclin D3, plant	http://www.genome.jp/dbget-bin/www_bget?ko:K14505
c39046_g1	531.3990666	263.4102107	1.0125	0.0046315	0.037292	TRUE	369.258326	273.1767503	0.4348	0.018312	0.22078	FALSE	4743	EBF1_2	EIN3-binding F-box protein	http://www.genome.jp/dbget-bin/www_bget?ko:K14515
c39074_g1	45.41311199	9.640317063	2.236	0.00036596	0.00436	TRUE	63.00638426	19.63573065	1.682	2.86E-05	0.0013389	TRUE	2872	GH3	auxin responsive GH3 gene family	http://www.genome.jp/dbget-bin/www_bget?ko:K14487
c39475_g2	4292.696771	376.309191	3.5119	2.35E-21	3.08E-19	TRUE	1409.275471	888.9794602	0.66473	0.0035465	0.064575	FALSE	3377	AHP	histidine-containing phosphotransfer peotein	http://www.genome.jp/dbget-bin/www_bget?ko:K14490
c39642_g1	526.7423685	1954.301447	-1.8915	6.53E-08	1.95E-06	TRUE	2155.910609	1207.396771	0.8364	0.15361	0.90864	FALSE	2533	JAZ	jasmonate ZIM domain-containing protein	http://www.genome.jp/dbget-bin/www_bget?ko:K13464
c40203_g2	5193.408947	541.9728248	3.2604	8.58E-13	5.24E-11	TRUE	1036.616743	918.3332834	0.17479	0.18638	1	FALSE	7421	ARR-B	two-component response regulator ARR-B family	http://www.genome.jp/dbget-bin/www_bget?ko:K14491
c40661_g1	52.98887772	936.0566617	-4.1428	1.18E-15	9.83E-14	TRUE	242.2942095	328.1456357	-0.43758	0.014303	0.18559	FALSE	1902	CYCD3	cyclin D3, plant	http://www.genome.jp/dbget-bin/www_bget?ko:K14505
c40810_g1	1004.406686	303.741944	1.7254	1.18E-06	2.72E-05	TRUE	788.2141368	887.8712467	-0.17176	0.23285	1	FALSE	2214	PP2C	protein phosphatase 2C	http://www.genome.jp/dbget-bin/www_bget?ko:K14497
c41042_g1	346.0382438	46.81306244	2.8859	2.53E-06	5.42E-05	TRUE	2151.570659	839.5172665	1.3578	0.0058528	0.094935	FALSE	736	TCH4	xyloglucan:xyloglucosyl transferase TCH4	http://www.genome.jp/dbget-bin/www_bget?ko:K14504
c41329_g1	40.54070521	571.8490171	-3.8182	3.83E-20	4.63E-18	TRUE	269.0663953	333.2254133	-0.30854	0.086548	0.64431	FALSE	2438	ABF	ABA responsive element binding factor	http://www.genome.jp/dbget-bin/www_bget?ko:K14432
c41638_g2	168.6395438	1097.925779	-2.7028	2.93E-13	1.89E-11	TRUE	2191.057175	667.5472088	1.7147	0.036013	0.35621	FALSE	1960	JAZ	jasmonate ZIM domain-containing protein	http://www.genome.jp/dbget-bin/www_bget?ko:K13464
c42368_g2	938.1872885	1916.945	-1.0309	0.0024931	0.02231	TRUE	1500.438857	2183.089821	-0.54099	7.95E-05	0.0031315	TRUE	4203	PP2C	protein phosphatase 2C	http://www.genome.jp/dbget-bin/www_bget?ko:K14497
c42626_g3	789.0807609	3395.627252	-2.1054	1.68E-09	6.49E-08	TRUE	4103.381929	3728.666734	0.13815	0.29278	1	FALSE	5546	K14486, ARF	auxin response factor	http://www.genome.jp/dbget-bin/www_bget?ko:K14486
c42936_g1	772.4092609	173.9698791	2.1505	4.30E-09	1.56E-07	TRUE	71.70072879	100.9180875	-0.49313	0.18879	1	FALSE	3284	ABF	ABA responsive element binding factor	http://www.genome.jp/dbget-bin/www_bget?ko:K14432
c43261_g1	7125.283552	1859.160784	1.9383	1.85E-08	6.09E-07	TRUE	2641.809397	2531.638178	0.061455	0.64005	1	FALSE	3046	SNRK2	serine/threonine-protein kinase SRK2	http://www.genome.jp/dbget-bin/www_bget?ko:K14498
c43366_g3	3445.077179	1719.344679	1.0027	0.0029815	0.025918	TRUE	3096.663986	2460.932695	0.33151	0.0093435	0.13439	FALSE	4428	PYL	abscisic acid receptor PYR/PYL family	http://www.genome.jp/dbget-bin/www_bget?ko:K14496
c43416_g1	942.575687	381.4331122	1.3052	0.00019605	0.0025498	TRUE	341.220728	365.5439591	-0.09934	0.61135	1	FALSE	2109	K14486, ARF	auxin response factor	http://www.genome.jp/dbget-bin/www_bget?ko:K14486
c43556_g1	5350.734984	443.3347925	3.5933	0.0028704	0.025121	TRUE	295.5588926	260.9187689	0.17984	0.31165	1	FALSE	2581	PP2C	protein phosphatase 2C	http://www.genome.jp/dbget-bin/www_bget?ko:K14497
c43648_g2	30.24498753	89.47922522	-1.5649	0.0044907	0.036379	TRUE	80.89993635	136.4507878	-0.75417	0.0089085	0.12991	FALSE	1961	NPR1	regulatory protein NPR1	http://www.genome.jp/dbget-bin/www_bget?ko:K14508
c43648_g4	53.5038304	4.595738909	3.5413	1.88E-07	5.10E-06	TRUE	335.7872456	219.8905713	0.61076	0.0010093	0.024029	TRUE	3349	NPR1	regulatory protein NPR1	http://www.genome.jp/dbget-bin/www_bget?ko:K14508
c43790_g1	7849.511595	4026.736267	0.96299	0.0040946	0.033759	TRUE	2846.454692	3314.558055	-0.21965	0.075433	0.58818	FALSE	4448	IAA	auxin-responsive protein IAA	http://www.genome.jp/dbget-bin/www_bget?ko:K14484
c43807_g1	3274.639977	1677.232375	0.96525	0.0042713	0.034952	TRUE	2107.544241	1814.285486	0.21616	0.097674	0.69143	FALSE	5869	JAZ	jasmonate ZIM domain-containing protein	http://www.genome.jp/dbget-bin/www_bget?ko:K13464
c44987_g1	10.26944546	85.41478009	-3.0561	0.0026568	0.023534	TRUE	84.31783075	115.9079884	-0.45907	0.1402	0.85945	FALSE	2517	GH3	auxin responsive GH3 gene family	http://www.genome.jp/dbget-bin/www_bget?ko:K14487
c45449_g1	1513.029489	28.88983627	5.7107	5.69E-07	1.40E-05	TRUE	277.8665128	220.6056093	0.33292	0.19902	1	FALSE	880	SAUR	SAUR family protein	http://www.genome.jp/dbget-bin/www_bget?ko:K14488
c45538_g4	1371.003179	680.5917632	1.0104	0.0032582	0.027954	TRUE	851.2477781	812.9597976	0.066395	0.67283	1	FALSE	3805	ARR-B	two-component response regulator ARR-B family	http://www.genome.jp/dbget-bin/www_bget?ko:K14491
c45755_g5	1152.200611	7.344781227	7.2935	0.0021886	0.020055	TRUE	116.9634742	136.8665076	-0.22671	0.73228	1	FALSE	1129	AUX1, LAX	auxin influx carrier (AUX1 LAX family)	http://www.genome.jp/dbget-bin/www_bget?ko:K13946
c46016_g6	28.65726431	0	Inf	4.65E-08	1.44E-06	TRUE	1.916933811	0.507977758	1.916	0.63637	1	FALSE	212	BRI1	protein brassinosteroid insensitive 1	http://www.genome.jp/dbget-bin/www_bget?ko:K13415
c46345_g1	1686.760484	659.213173	1.3554	8.45E-05	0.0012146	TRUE	578.323513	675.6593422	-0.22442	0.15272	0.90545	FALSE	5150	JAR1	jasmonic acid-amino synthetase	http://www.genome.jp/dbget-bin/www_bget?ko:K14506
c46471_g3	157.8440837	3.213439021	5.6182	1.34E-20	1.67E-18	TRUE	29.50092799	27.87977632	0.081541	0.8188	1	FALSE	289	BRI1	protein brassinosteroid insensitive 1	http://www.genome.jp/dbget-bin/www_bget?ko:K13415
c56805_g1	83.26705121	5.510530603	3.9175	4.23E-07	1.07E-05	TRUE	43.87793158	44.90910301	-0.033512	1	1	FALSE	270	AUX1, LAX	auxin influx carrier (AUX1 LAX family)	http://www.genome.jp/dbget-bin/www_bget?ko:K13946
c63526_g1	1.622291928	35.33693901	-4.4451	1.16E-06	2.68E-05	TRUE	43.45158465	72.31415916	-0.73487	0.031346	0.32403	FALSE	818	GID2, SLY1	F-box protein GID2	http://www.genome.jp/dbget-bin/www_bget?ko:K14495
c7421_g1	65.94923742	15.61213288	2.0787	0.00013638	0.0018458	TRUE	8.905890614	2.589775166	1.7819	0.11283	0.7587	FALSE	1134	ARR-A	two-component response regulator ARR-A family	http://www.genome.jp/dbget-bin/www_bget?ko:K14492
c79141_g1	61.62496928	10.09693504	2.6096	8.68E-06	0.00016428	TRUE	15.61515895	11.29191222	0.46766	0.53266	1	FALSE	568	ARR-A	two-component response regulator ARR-A family	http://www.genome.jp/dbget-bin/www_bget?ko:K14492
c8692_g1	677.6423604	5.964037085	6.8281	3.54E-16	3.10E-14	TRUE	40.31012394	39.35460525	0.03461	0.88469	1	FALSE	1425	GID1	gibberellin receptor GID1	http://www.genome.jp/dbget-bin/www_bget?ko:K14493
