# Supplementary material for: Transcriptome Profile Analysis from Different Sex Types of Ginkgo biloba L
Source: Front Plant Sci. 2016 Jun 16;7:871. doi: 10.3389/fpls.2016.00871 (PMC4910463; doi:10.3389/fpls.2016.00871)
Supplement: Table S5 — Differentially expressed unigenes related to DNA methyltransferase. [file Table5.xlsx]

## Sheet: Sheet1
GO_accession	Description	Term_type	Over represented pValue	Corrected pValue	DEG number	Gene_names
GO:0008173	RNA methyltransferase activity	molecular_function	9.5932e-05	0.0084407	26	c33676_g1,c37758_g1,c10979_g1,c46278_g1,c30514_g1,c43051_g1,c46298_g2,c43073_g1,c34772_g1,c41376_g1,c41508_g1,c43789_g1,c20132_g1,c44675_g2,c35289_g1,c40689_g1,c38555_g1,c33837_g1,c27271_g1,c45747_g1,c45197_g1,c40734_g1,c42470_g1,c32968_g1,c42092_g1,c34514_g1
GO:0008175	tRNA methyltransferase activity	molecular_function	0.00014604	0.012411	16	c33676_g1,c46278_g1,c43051_g1,c30514_g1,c46298_g2,c41376_g1,c43073_g1,c20132_g1,c44675_g2,c40689_g1,c38555_g1,c27271_g1,c45747_g1,c42470_g1,c45197_g1,c40734_g1
GO:0008757	S-adenosylmethionine-dependent methyltransferase activity	molecular_function	0.00018946	0.015334	38	c46298_g2,c36339_g1,c43073_g1,c33875_g1,c38440_g1,c39779_g1,c10979_g1,c37758_g1,c43672_g1,c45747_g1,c45197_g1,c42470_g1,c42092_g1,c42240_g1,c38555_g1,c44895_g1,c3031_g1,c30514_g1,c43051_g1,c44675_g2,c20132_g1,c43789_g1,c37042_g1,c41376_g1,c33676_g1,c28468_g1,c36319_g1,c46278_g1,c40734_g1,c34514_g1,c32968_g1,c41647_g1,c40132_g1,c33837_g1,c43159_g1,c27271_g1,c34310_g1,c40689_g1
GO:0008168	methyltransferase activity	molecular_function	0.00058001	0.037436	83	c36344_g1,c42757_g1,c40342_g1,c45052_g1,c33837_g1,c43159_g1,c27271_g1,c33123_g1,c39131_g1,c43553_g1,c45718_g2,c44437_g1,c34514_g1,c33676_g1,c25508_g1,c39421_g1,c12358_g1,c46278_g1,c35333_g1,c43051_g1,c46371_g2,c30514_g1,c31111_g1,c37042_g1,c43789_g1,c44675_g2,c20132_g1,c35289_g1,c35001_g1,c44895_g1,c38555_g1,c45747_g1,c45197_g1,c46055_g1,c39156_g1,c43672_g1,c42240_g1,c12316_g1,c42596_g1,c45858_g5…
GO:0032259	methylation	biological_process	0.0015149	0.086791	38	c45747_g1,c45197_g1,c42470_g1,c43672_g1,c42240_g1,c42092_g1,c36344_g2,c44895_g1,c36339_g1,c25727_g1,c46298_g2,c37015_g1,c43169_g1,c38440_g1,c39779_g1,c40734_g1,c33123_g1,c39131_g1,c43553_g1,c32968_g1,c34514_g1,c36344_g1,c40132_g1,c40342_g1,c41647_g1,c40689_g1,c43159_g1,c27271_g1,c3031_g1,c41508_g1,c41376_g1,c37042_g1,c20132_g1,c44675_g2,c28468_g1,c33676_g1,c46278_g1,c36319_g1
GO:0008649	rRNA methyltransferase activity	molecular_function	0.0026362	0.13309	12	c37758_g1,c10979_g1,c27271_g1,c33837_g1,c32968_g1,c43789_g1,c20132_g1,c44675_g2,c34514_g1,c42092_g1,c45197_g1,c46298_g2
GO:0010340	carboxyl-O-methyltransferase activity	molecular_function	0.004228	0.18911	15	c38440_g1,c27271_g1,c44895_g1,c39779_g1,c40689_g1,c46298_g2,c36339_g1,c42470_g1,c45197_g1,c40734_g1,c44675_g2,c20132_g1,c34514_g1,c37042_g1,c32968_g1
GO:0008171	O-methyltransferase activity	molecular_function	0.0062366	0.24173	20	c38440_g1,c42596_g1,c25508_g1,c39779_g1,c43051_g1,c36339_g1,c46298_g2,c37042_g1,c44675_g2,c20132_g1,c46297_g4,c44895_g1,c40689_g1,c27271_g1,c42470_g1,c45197_g1,c40734_g1,c32968_g1,c41092_g1,c34514_g1
GO:0008170	N-methyltransferase activity	molecular_function	0.0071766	0.26138	18	c28468_g1,c33676_g1,c10979_g1,c37758_g1,c3031_g1,c46298_g2,c37015_g1,c41376_g1,c20132_g1,c44675_g2,c40132_g1,c38555_g1,c27271_g1,c45197_g1,c43672_g1,c32968_g1,c34514_g1,c42240_g1
GO:0051998	protein carboxyl O-methyltransferase activity	molecular_function	0.0065749	0.29408	12	c46298_g2,c36339_g1,c38440_g1,c36051_g1,c45197_g1,c44675_g2,c44895_g1,c40267_g1,c38420_g1,c40734_g1,c38166_g1,c33717_g1
