# Supplementary material for: Transcriptome Profile Analysis from Different Sex Types of Ginkgo biloba L
Source: Front Plant Sci. 2016 Jun 16;7:871. doi: 10.3389/fpls.2016.00871 (PMC4910463; doi:10.3389/fpls.2016.00871)
Supplement: Table S6 — Differentially expressed unigenes related to apoptosis regulator proteins and hydroxysteroid dehydrogenase. MB, male bud; FB, female bud. [file Table6.xlsx]

## Sheet: Sheet1
gene id	Sample name	FPKM	Gene Length	functional annotation
c1100_g1	MB	0.56	1442	Metacaspase involved in regulation of apoptosis
c16624_g2	MB	0.34	815	Apoptosis-inducing factor 1
c17641_g1	MB	0.59	610	Cytokine-induced anti-apoptosis inhibitor 1
c21643_g1	MB	0.59	2317	Bcl-2-modifying factor, apoptosis
c24013_g1	MB	6.62	958	Cytokine-induced anti-apoptosis inhibitor 1, Fe-S biogenesis
c26024_g1	MB	1.62	1301	Metacaspase involved in regulation of apoptosis
c28053_g1	MB	2.32	1101	regulation of apoptotic process
c28717_g1	MB	4.79	3151	Metacaspase involved in regulation of apoptosis
c29826_g1	MB	9.5	1435	Apoptosis inhibitor IAP1 and related BIR domain proteins
c30285_g2	MB	29.89	2324	Apoptosis inhibitor IAP1 and related BIR domain proteins
c30290_g1	MB	0.73	1867	Metacaspase involved in regulation of apoptosis
c31375_g1	MB	0.37	286	Apoptosis-related protein/predicted DNA-binding protein
c31559_g1	MB	24.61	1113	Metacaspase involved in regulation of apoptosis
c31559_g2	MB	17.31	1327	Metacaspase involved in regulation of apoptosis
c32726_g1	MB	2.47	2329	Apoptosis inhibitor IAP1 and related BIR domain proteins
c34553_g1	MB	70.43	1874	Cytokine-induced anti-apoptosis inhibitor 1, Fe-S biogenesis
c35151_g1	MB	26.55	2391	Apoptosis inhibitor IAP1 and related BIR domain proteins
c35732_g1	MB	0.39	1646	Apoptosis-inducing factor 2
c36224_g1	MB	1.54	1860	Apoptosis-inducing factor 1 OS=Schizosaccharomyces pombe
c36239_g1	MB	37.26	4094	Cell division cycle and apoptosis regulator protein 1
c37435_g1	MB	9.27	1684	Apoptosis-inducing factor homolog A
c378_g1	MB	0.44	906	apoptotic process
c39453_g1	MB	19.47	3205	mediator of apoptosis DAP3
c39780_g2	MB	31.51	1748	Cytokine-induced anti-apoptosis inhibitor 1
c39918_g1	MB	69.15	1612	Apoptosis-related protein/predicted DNA-binding protein
c40754_g1	MB	4.06	4649	Cytokine-induced anti-apoptosis inhibitor 1
c41429_g3	MB	164.55	4269	Apoptosis-antagonizing transcription factor
c41772_g1	MB	26.11	2361	Apoptosis antagonizing transcription factor
c41821_g1	MB	108.88	4374	Cell division cycle and apoptosis regulator protein 1
c41916_g1	MB	7.87	4542	Apoptosis inhibitor IAP1 and related BIR domain proteins
c42175_g1	MB	147.87	2095	Bax-mediated apoptosis inhibitor TEGT/BI-1
c42512_g1	MB	63.13	2743	Metacaspase involved in regulation of apoptosis
c42853_g1	MB	2.6	5538	Apoptosis inhibitor IAP1 and related BIR domain proteins
c43138_g1	MB	43.86	3800	Apoptosis inhibitor 5 OS=Pongo abelii GN=API5 PE=2 SV=1
c100040_g1	MB	0.38	285	3-beta hydroxysteroid dehydrogenase
c11223_g1	MB	0.33	625	3-hydroxyacyl-CoA dehydrogenase, NAD binding domain
c11389_g1	MB	1.13	723	3-beta-hydroxysteroid-dehydrogenase
c12614_g1	MB	0.38	285	3-beta hydroxysteroid dehydrogenase
c13573_g1	MB	0.47	717	3-beta hydroxysteroid dehydrogenase
c1414_g1	MB	0.72	290	3-beta hydroxysteroid dehydrogenase
c16099_g1	MB	10.17	1325	3-beta hydroxysteroid dehydrogenase
c16126_g1	MB	13.63	806	3-beta-hydroxysteroid-dehydrogenase
c16592_g2	MB	0.42	361	3-beta hydroxysteroid dehydrogenase
c17602_g1	MB	0.61	247	3-beta hydroxysteroid dehydrogenase
c19726_g1	MB	0.59	962	3-beta hydroxysteroid dehydrogenase
c19867_g1	MB	27.7	1411	3-beta hydroxysteroid dehydrogenase
c20284_g1	MB	0.4	458	3-hydroxyacyl-CoA dehydrogenase, NAD binding domain
c20481_g1	MB	31.49	1046	3-beta hydroxysteroid dehydrogenase
c20486_g1	MB	5.09	1069	3-beta hydroxysteroid dehydrogenase
c21834_g1	MB	25.01	2658	3-beta hydroxysteroid dehydrogenase
c2294_g1	MB	3.34	992	3-beta hydroxysteroid dehydrogenase
c23310_g1	MB	4.03	568	3-beta hydroxysteroid dehydrogenase
c24415_g1	MB	0.69	648	3-beta hydroxysteroid dehydrogenase
c24774_g1	MB	0.8	1515	3-beta hydroxysteroid dehydrogenase
c25724_g1	MB	1.7	317	3-beta hydroxysteroid dehydrogenase
c25823_g1	MB	0.68	502	3-beta hydroxysteroid dehydrogenase
c25978_g1	MB	0.66	889	3-beta hydroxysteroid dehydrogenase
c26890_g1	MB	0.71	1328	3-beta hydroxysteroid dehydrogenase
c26987_g1	MB	21.71	1433	3-beta hydroxysteroid dehydrogenase
c27743_g1	MB	1.12	476	3-beta hydroxysteroid dehydrogenase
c28306_g1	MB	19.14	2680	3-beta hydroxysteroid dehydrogenase
c29133_g1	MB	54.54	1999	D-isomer specific 2-hydroxyacid dehydrogenase
c29948_g1	MB	0.83	446	3-beta hydroxysteroid dehydrogenase
c30984_g1	MB	28.61	1948	3-beta hydroxysteroid dehydrogenase
c31135_g1	MB	42.11	2338	3-beta hydroxysteroid dehydrogenase
c31404_g2	MB	0.56	1003	3-beta hydroxysteroid dehydrogenase
c24013_g1	FB	5.82	958	Cytokine-induced anti-apoptosis inhibitor 1
c28053_g1	FB	2.2	1101	Apoptosis regulator proteins
c29826_g1	FB	9.1	1435	Apoptosis inhibitor IAP1 and related BIR domain proteins
c30285_g2	FB	28.86	2324	Apoptosis inhibitor IAP1 and related BIR domain proteins
c32726_g1	FB	3.87	2329	Apoptosis inhibitor IAP1 and related BIR domain proteins
c34553_g1	FB	113.19	1874	Cytokine-induced anti-apoptosis inhibitor 1
c35151_g1	FB	22.96	2391	Apoptosis inhibitor IAP1 and related BIR domain proteins
c36239_g1	FB	38.42	4094	Cell division cycle and apoptosis regulator protein 1
c39453_g1	FB	27.43	3205	mediator of apoptosis DAP3
c39548_g1	FB	6.14	3678	Apoptosis inhibitor IAP1 and related BIR domain proteins
c39780_g2	FB	30.39	1748	Cytokine-induced anti-apoptosis inhibitor 1
c40754_g1	FB	3.67	4649	Cytokine-induced anti-apoptosis inhibitor 1
c41087_g1	FB	0.62	2213	Apoptosis inhibitor IAP1 and related BIR domain proteins
c41772_g1	FB	27.19	2361	Apoptosis antagonizing transcription factor
c41821_g1	FB	90.59	4374	Cell division cycle and apoptosis regulator protein 1																		--	--
c41916_g1	FB	5.53	4542	Apoptosis inhibitor IAP1 and related BIR domain proteins
c42175_g1	FB	127.16	2095	Bax-mediated apoptosis inhibitor TEGT
c42853_g1	FB	3.19	5538	Apoptosis inhibitor IAP1 and related BIR domain proteins
c43138_g1	FB	46.88	3800	Apoptosis inhibitor 5
c44378_g1	FB	6.09	1059	Apoptosis regulator proteins
c45390_g1	FB	10.74	2947	Apoptosis inhibitor IAP1 and related BIR domain proteins
c45725_g1	FB	7.85	5429	apoptosis inhibitor 5-like
c100040_g1	FB	0.44	285	3-beta hydroxysteroid dehydrogenase
c103063_g1	FB	0.39	296	3-beta hydroxysteroid dehydrogenase
c16099_g1	FB	6.71	1325	3-beta hydroxysteroid dehydrogenase
c17602_g1	FB	1.43	247	3-beta hydroxysteroid dehydrogenase
c19867_g1	FB	20.54	1411	3-beta hydroxysteroid dehydrogenase
c20284_g1	FB	0.61	458	3-hydroxyacyl-CoA dehydrogenase, NAD binding domain
c20481_g1	FB	27.8	1046	3-beta hydroxysteroid dehydrogenase
c20486_g1	FB	0.82	1069	3-beta hydroxysteroid dehydrogenase
c21834_g1	FB	23.88	2658	3-beta hydroxysteroid dehydrogenase
c2294_g1	FB	0.55	992	3-beta hydroxysteroid dehydrogenase
c23310_g1	FB	0.75	568	3-beta hydroxysteroid dehydrogenase
c25724_g1	FB	0.33	317	3-beta hydroxysteroid dehydrogenase
c26987_g1	FB	5.99	1433	3-beta hydroxysteroid dehydrogenase
c27754_g1	FB	19.64	2578	3-beta hydroxysteroid dehydrogenase
c28306_g1	FB	11.97	2680	3-beta hydroxysteroid dehydrogenase
c29133_g1	FB	63.15	1999	D-isomer specific 2-hydroxyacid dehydrogenase, NAD binding domain
c30984_g1	FB	35.16	1948	3-beta hydroxysteroid dehydrogenase
c31135_g1	FB	43.59	2338	3-beta hydroxysteroid dehydrogenase
c31404_g2	FB	1.04	1003	3-beta hydroxysteroid dehydrogenase
c32016_g1	FB	12.97	1693	3-beta hydroxysteroid dehydrogenase
c32074_g1	FB	27.58	3146	3-beta hydroxysteroid dehydrogenase
c32190_g1	FB	49.33	1806	3-beta hydroxysteroid dehydrogenase
c32448_g1	FB	9.48	1361	3-beta hydroxysteroid dehydrogenase
c32668_g1	FB	102.8	1734	3-beta hydroxysteroid dehydrogenase
c32994_g1	FB	20.47	1848	3-beta hydroxysteroid dehydrogenase
c33020_g1	FB	16.24	2734	3-beta hydroxysteroid dehydrogenase
c33732_g1	FB	0.84	999	3-beta hydroxysteroid dehydrogenase
c34312_g1	FB	44.73	1946	3-hydroxyacyl-CoA dehydrogenase, NAD binding domain
c34791_g1	FB	170.32	1736	3-beta hydroxysteroid dehydrogenase
c35058_g1	FB	23.3	2882	3-beta hydroxysteroid dehydrogenase
c35144_g1	FB	42.52	1910	3-beta hydroxysteroid dehydrogenase
c35582_g1	FB	1.51	2198	3-beta hydroxysteroid dehydrogenase
c36723_g1	FB	16.62	2094	3-beta-hydroxysteroid dehydrogenase and related dehydrogenases
c37091_g1	FB	30.15	2295	3-beta hydroxysteroid dehydrogenase
c37192_g1	FB	0.31	969	3-beta hydroxysteroid dehydrogenase
c37530_g1	FB	42.57	1734	3-beta hydroxysteroid dehydrogenase
c37756_g1	FB	3.81	1577	3-beta hydroxysteroid dehydrogenase
c37867_g1	FB	6.2	1837	3-beta hydroxysteroid dehydrogenase
c37874_g1	FB	277.27	1744	3-beta hydroxysteroid dehydrogenase
