# Supplementary material for: Transcriptome Profile Analysis from Different Sex Types of Ginkgo biloba L
Source: Front Plant Sci. 2016 Jun 16;7:871. doi: 10.3389/fpls.2016.00871 (PMC4910463; doi:10.3389/fpls.2016.00871)
Supplement: Data Sheet 1 — Unigenes sequences of the 11 commenly DEGs. [file DataSheet1.FASTA]

>c39074_g1
AAGAATTTAAGAAGTGTTAATAGTAATTAGCATGTTGGTTAGCATTTCAAGGTATTAAACAACCTTTGGGGGCACACCGA
CTTGCTCTTAAATCCCCATTGGTTGAAATCTAATCTATCTTGGTGTGTGCTTTGAGTATATAAAGAGATCACAAAGTTCA
TTCTTCCTGATTGTATTAACATCTCCTTAACATATGCGGTGACACCCACAATGCGCATTGCCTTGCCTTGGCAAAACACC
ATTTTGAAGCCTTTATTATTCCAAATATGTCTCTGCCTCTCAGTTTGTATTCTCCCATCTATGACATTTTTCTTTGTCCA
CATAGTACTAACCCAACAAATAGTGAACAGTATTGCATAGAGCCTATTTATTGTTATTCTTGCATGTTTGGATAAGGAGC
TCAAAGGGGGAAGATAAATCCTAACTCAAGGACTAAGCTAAGATCCAAGAAAGTTTCCTTCTCTTTTCCCCTTCATTTGA
TCATTATTAGCTTCTGATTCGCTTTCTTTGTGTATACAGTCCCTTTTCCTTTAGAAAAATCTTATAATAAAAGTAACCCT
ATACCTTGTAATAAGCAGTTATCCTACACTAATTTTTTTTTTTTAGGAACAAGGGGAATCGGTAGGCGAAGCCAATTTTC
TCGTCAGAGACGATGGTTTAAACCGGCCCTGCCCCAAAAATCCTAGCCGCAGGCAAACAGTTCCTCACTATCCACAGACA
GTAAATCGAGGGAAATGAAACCTCGGTCTGATTCAAGAGTTATATATACATAACATTGATACAGAGCATCCTCTATTCAT
GATATCCTAATTGATATCCTATTCGCAGAGCTTGATGAGCACTGATGATCTAAAAATGGACACAATCTGAAGATTTTGAA
TGATCTTGGGAGACTTGTATTGACTCGCAATTGCACCTTTCTCCAATACCACCTCCATCACCCCATCAAAACTGCCCTCT
TTCACGATGTACAGTTCCAACGCCCCTAAATTTCCACTCCTGTCCATCCGGGTACACGTGTTGCTCAACCAATCCTCCAA
CATCAACCTGTACTTTCTAAACAGCTTCTCGTAGTGCTCCACTTGATCTTCCTCCATGGATTTGGGTCCATTTCTCACCT
CCCAATACACCTCAATGTGCTTCGGACACGATAAAATATCTGCAAAACATGCGAATTCCGCTATTTCCATCTCGGTTTCC
TCTCTGAGAGTCGGTCCAACTCTGTCCATCACAGTCGTCAGTTGTTTCTCATTCACAATACTGTTGGCATGACATACTCT
GCCAACGTATTCCACTCGTGGTGTGCACTTGTAAAAGCCGGTTATTCTCACAATATCTCCAAGGCGGTAACGGTACAGTC
CTCTGAATGTGGTGACCACGACTTCATACATGTGACCGACCTGCACATGGCACAAATCCACTGTCTCTGCAGGAAGAACA
GGCTGTCCGTCTTCATTCACAGGAAGAAACTCGAAATAGGCTGCAGTTGGAACTATGGTGTAGCTCGTCTGCTGCGGCGG
ACGAGTTCGATCCATGTTGAGTCCAACTGAACATTCTGATGCAAGCAAATCGCCGCCCAACAATGGCACATCGCCTGCAT
AGTATTTGAGATGAGCATAGTATTGTTCCATGCTCCCTGTAGACACACAAGACATGTATCTGACATTAGGCCACAGTCTG
CCAACGATCCCACCCCATTCTCCTCTTCGGCACTCTCTTCGAATCGTCTCTGCAATCTCAGGTCTCGGTCCTTCCAGAAA
TTTCTCCACAGCCTCTCTCATGGCGGTGTCTGTAATTCCCTGGTTTACATACCCACTGTGTATATCCTCACACAGCTGCT
CCCATTTGGATTGGAGAAGACGAAAGGGTTTCAACAAACCGGGCGCATAAGATGATCTGATGCTGTCGATCATATTGGCC
ATTCTCAGGCCGCAGAGGAGATGGCAATACATCTGTTGTTGGGCCTCTGATCCAAAAAGAACTTCGCGGGGACTGATACA
CACAGACAGAAGCTGAGGATTTTGTGTGCTGCGCATGGCATAGGCAGAGGCAGCCATAGCCTTGATTCCCCCCTTGGTCT
CCATTACCTTCCCGGCGTACATAAAAGCCAATGATTTATTATTGATCGGCCTGGAAGGAAATAGCCTGAAAAAAACATTC
ACCATGCTTAGATTCCAATCTGAATGACAAGATTTTCCATGGATTGGCCTTGCCATCCAACTTACTTTCTCACAATTGCA
GCACCAATCTGACGGACAAATTTGGACGCTTGTCGGGAATGCTGAGAGTCAAAGTAGGGAATCAATTTGGGCTGTAGCGA
AGAAGAACCCGAGCTGAAAATTATCAGAGAATTGGAATTATTTCACCATCACAATCAAATGTATATGAGACAATTGGAAT
TTATTCATCCATTTTACATTCTACCTGAAAAACATGCACAAAAGGGGATCTGCAGACAAAATGGGGGCCTTTTCTCCATC
TGCAATCCGATCAATATGGTGATGATAATCAGAGAAATTGGTGATAGGTATGCACTGTTTGAAAGACTTGGGATCAGTGC
GACCGTTGAGATCATGACTCTGCAGATACTCCACCTGGGCGTTGTGCTGCAGAATGAACTCGAGGGTTTCTCGCTGAAAA
TGCTCTGCATTTCTGCAATACTCGTCCATTTCCTTGAACAACTCTTCACCCAATACATCAATATCCGAAATTGATTGTTT
TCTTGCTTCCATTATGAATGTGCCCAACGGCCTGAATCAATCAATAAATCAATCTTTGTATTACACAATACAAATGCTGA
ACATATGAAAGCCAGTCTAACGGAATTCACAGCTAGCTGATTTCTTCGTGGTGGTGTGTCTATGACTACAAG
>c30951_g1
GTTGACCACAAGGTCTGCCGCTGCCCCACGTTAATTTTGACAGGAAATTTGTGGTGTTGGTAATCTCCTCCACATGCTTC
CTATCGATACCCTCATCACGTTGTTCTCATCTCTTCGTTTATCTCTTGTTGGGTATGTGCTTTAATTCTATCATGAATGC
TGGATATTACAGAAAATCTTATTTATATTAAGTAGGAAGCTGTTCCATTCAGCCAAATCTTCAACACCTTTCATTTCACT
CTCTCTATTTTGCAGATATCCATCTCCCTTGCAAGGTTAGTGGCAGCTTCTATCTGATCGCCCTAGCTATACAGACTACC
CAAACCGCTTCGCATTCTCTATCACAATGTCCAGAGGAAAGGGCAATCGAATAGCCCAAGTTATACTCTTGAAAAGGATA
ATAAGAAGGTGCCATAGAATGGCAAATGCTCGCAAGGCCGTAGCCGCTGCTAGATTTTCCCTCTCACCCAAAAAATGGCG
TTATTCTACCTTGGATATGGACGCAGAAGAACGATGCAGATCGTCTGCTATTCCTGCAGATGTTCCAAAGGGTCACATTC
CAGTCTATGTGGGAAGTGAACGCAGTCGGTTCGTCATCCCCACCACTTATTTGAGTCATCCTCTTTTCCGTGCATTGCTG
CAGAAAGCCGAGGATGAATTTGGGTTTGATCACCCATTGGGACTTACTCTTCCCTGTGACGACGTTGCTTTCGAATATCT
GACCTCGCTGTTACAAAGCAAAGATCCAATTCTCATGAAGCTGGACTTGGACGAGCTCATTGATTTTCATGTAAAAGAGA
GAGATTCCAGACAAAGGTGTGAAAATAAGCTTCAATATTCTCAATATGGTTGTGGTTACCAGAAGTCGGAGTTATTTTTC
CCTTTCCGGGCGGATTTCAACAGATCAGCATCTCTTTTTTCCAATTAAAAATGACTGACAGGCGACCTACGGGGGCACTA
ATACGATGAGCTAGATAAACAAATTGTTTATCAGGCAAGAACAGCTTTAAACGATTACTAGACATCGCAGTCTGCAGAGA
GTCTTGGTCGTCTCCCAAGGACACATTGACCTCCTCAAACTGATTTGGGGGCCGTAAACAGAGACACACCTGAATAACTG
AAGGATTGGCGGCATATACTGTGATCAAAGTGATTAAACATTGTACCGATAAAAGATCGGGCAAAGTGTTTTTCATATAC
GATGTACAATTCTGATCACATGTAAAGAGAAATTCAGCATTGTCATTGTTACAAAGAGCACTCGTTTTTAATGAAAAGAA
TTTATGATGGTTTGAACTGCTTAA
>c43648_g4
CTGATATATATATAACACTGCTAGGCTCAAGTTTTTATTCCTGAAATAATAAAACAGTGAGTACAACGACAAAATATGAG
AATTTTTTCCCTTGAAAGTTGAATATGGGTTTCTATCTGTCTACATGCCTAGAATGTTCCACTTCCTCTTTCTCTCAACA
TTATCTAATAACCTTTGAAAAATATGTGTGATATAGGTGTGCGCCAGAGAAAACAGTGACTGAATTAAGAAATAGGGGTA
AAGACTGACATACATTATAAGTATATGAGCATCAGTCTGCGAGCGTCGGCACGGAACTTAGCTGCCTCTGAAACAAAATA
TGAGTTTGCATCTGACGAGAACTTCAATCAAGTTGTATGTGACCTGAGTTTGGTACTGTGAATTCTCTGAGCTAAAATCC
CACATAGAAGCTACTGAAGGTACTTGAAGAGATTGACTACGACCAGGCTTGGAGCAAATTTGGACTGTTATAATAATGTT
GCACTAAGCTTGGTATACACAGGAATAACAGTATGAAAGTTTCCTAAATGCTTCCTTCACCCACATATATCTGCAACTTC
TGGACTGCTTTGATTATTTACTCTTTTAAAAGGAAAATGGACCGTTCTCAGCGGCCCCTCAGACGGCATACCTCTTCAAA
GATAAAGCAGGAAACAAATATCGGTAAAAGAGGCCTTTGACCTGCAACTGTTCATGAAGCTTTGACAGTTTGACATTTTT
CTTTTATGATTTGAACTACCACCTGCTTCCAATGCCCGACAAAACATTGAAAACTTGGTCTAATGGAAGTGATTTCAAAG
CCATACATGGCATCTTCTTCACTGCAGGGAAATTTCCAAGGCTCTTAAGGTATATCAATAATAATGGGTGTATATGTAGT
GTCCTAGAACTGAGGTGAACCAGAACCATGGTTAATCTGATTGCAGTACTTGGAACAATCTGATATGGACGCTTCACCGC
CTTGGCCCTCCGTGGGATTCATATTTAGCTGGCTGTTTTCACCATCCTTGCAGGTCAGTTGGCCACTGAGATTCAAGAAT
AGCATCCTGGAATCCAGGCCGGCAAGGGTACTAGCTTCACTGATCTCAGAAACATCAATAGAATGACCCATCATACTAGT
CCTTGGAGCAAACCCATGGCCAGGAGAATTATGGTCAGCAGTACTGCTTTCCAGCTGCAACTGCAATGAAGTATTGCTCT
CTTCGTCACGGGACAATACCAGAGCGGCTGACTGAAGGAGCTCAAGGCATAGACGGAGCTTATTGTGCTCCATATGGGGC
ATGCAAGGAATGGTGCCTTTAGAGAGGAAATCAGAAGCCAAGGATTGTAGTATATCAAAGGGCGTAGCACCAGTGTATGT
GCGAACGTTGGGATCTGCATGGTGATCTAGCAAAACAGCAACCATGTCTGGATTCACCATTTCTGCAGCAATGTGCAGAG
GCATTCTTCCTCCTGGACCTGGATGATTCACATCTGCAGCTCCTAGCTCAAGCAAGGTTTTCACTACTTCTCTGCTACAA
TTCGCAACTGCATAATGTAATGCCAGAGCTTTGTCCAAGTTTAGCCCTTCGCCCATCACCATAAGCCTTACTAATTCTAC
ATCTGAGGAGTCTAAGGCTCGGTGCATCCGTCTGATTCTCTGGTCCTCCATTGAGCTTCCGCTCATTTCGTTGCCTTGCA
TTAAAAGCTGGCGCCCATAGCTAGATTTTAGTCTTATTTCATCAATTTTGCTGATCACGTCCACAGGCAGATGCTTCGCC
AACACCTCTGACGGCAATCCGGACTTGGCTACCAGGTGGGAGCATGTATTCCAAAGGTGCTGCAGATCCTGCTTCCGGGC
TGCCATTAGAACCCTCATAACGTCTTCTATGGATGCCTTCTCCACCATACTTGCCAGCTGCTTCTGTGCAATAATGGAGA
GCTGCTCAACCCCAAAGAACTGAGCTGCAGTGAGCGTGTCAAGTGCAAGGTCTATTGCAGAAGTGCAATGGGTGTGCCAG
CATCCTCTCTCATTGCAGTTAGGCCTTGCCTCATGTTTCTGCGGAACTATGGACACCTGCCCACTATACAAAAACTGCAG
TAGCAGCAGAAAAACTTCATACCCCACAACACCCACTGGAATCACCTGAGGACTTGCGGTACTAGCCGCTCGGCCACCTG
GTTCGTTCATAGACTCATTGGTGCAGAATATCATGCGGAAGAAGGGACTCCGTGCAGCAAGTATGCATCTGTGAGCGTGC
ACCTGTCTGCCCTCCACGGTGAAGGTAACATCACTAAATGCCTGCCCATTAATCAACAGATTCAGGTAGTCTGAAGAGAG
GCTCTTCAATGGATCCTCCGGATTCATGGTTGATATTCTCTAGCTTTGCACAGTTGAATCTGATGAAAAGGATGTCGGTA
CCAAGATTTCAATGTAAATGAATGCTACCCAGATTTGCTTATATTGGTCTCTGCCAAATCAAATCCAAACCCCAACCAAA
TCCAAACCCAAACCCAAACCCAAATACTAATGCTGGTAGGATCTTGCAGGAACACCGCCAGACTGTGCAATCATCCATGC
CCACCACCAAAGAAGACGTGTAATTTCTAGCCCTCATTCACATACTTTTTGATTTAGCCTCCAATTATACCCAAGCAACG
GTCTGTGAAACAGACGTGGCAGATGCAAACAATTATGAATGCCAAGTTTTATGCTGGGCACTCAGAACAAATTCAAGAGT
CAACGAACCCTTTGTTTTCTAAGGACAGGCAGCGTTCCTTTGCATGCAGACGGTGCGTCACACACCTTTGCCTGCGAAAT
AATGGGCAGCAAACCATATAGCTCATGTCAAATGCATGACGGACTAGAAATGGAGACGTTTCGTGGGAGTATAAAACTCT
CAATTTAGAGAACCGTTGACTGGGCAGTCCCTCTGCACGCGCAGTCTGTCACTGTGACAGATCTCTGAATGCTGAATCCA
TCATTCCCTTGCCAAATACATACACATACGCCTCCATTAACCTCCAGACTTCTCTTGTTTAATTGAAGAAACAAAGATCT
CATACCTTGGTCCCAGCCATGGTTCCAGGGGGTAAAGCTACAAGCCTAAAGCCTAAGGTCTAGAAGGTCTAATCTCTATG
GCGTTTGCAGGTGAGACCTTAAAGAACCCAGAAAACTCTGGATCCCCTTCGTATGGTTTTGTTTCTTTTTTTCTCTTTTT
CTTTTGGGTTTTTGTCACCGTGCAGTTGGAGGGAGGTTGGGGGGACAAGAGGATCCCACGAAAATCCCTCCCTGAAATCT
TATTGAAGAATGTGCGTATTTGGCATGAATGAGCCTGAGGTCACATGAAGGCAGGGAGGAGCTAAAGCC
>c28880_g2
GTTTTTATTCTCGACCCTACAGTCAACTACTCTGTCATTTTGATCCCCAAATACATGCGCTGTGAGGAGCTTCAAAATAA
TTTTGTAACATTCAATCTTGTTATTAGTTTCGTTTGCATTACGATCACCAGATAAAACGTAGAATCGGAAATCTTCTATT
GAGATTATATTGGGAATTGGGAAAAATACAGGGTTAGAAAAATGAATTTGATTTGGAACCCTCGAGCTTCCATTGTCATG
GAAGGGATTTGAGCGGTCGCTATGTACATGGAATTTACTGTCAGTAACAAACTGACACAACCTTAACCGAGTGCCTTTAC
ACCCAAAGAATTCAACAAATAACACTCGGTCTAACTCTGTATTCAAGGGTGTTCACCGCCCTTTTCTCCCAATTTTGAAA
TCGGGCTTCGGGATGTCTTCTGCCAAATATTTCTATGCGGTCACGTATAAGAGAGGTGTGGAGTCATTCTCAATGTTACA
CCTACTGTTATCCTCGTAAAGCCCCATGGGCTCTTCGTTCCTTATATTTTTAACCGGATAACGATATTGCCTGGAAAGTT
GGAACAGAATGTTCTCGAATTCACCGATCTCGCATGGTATGGTAATTCCGCCCTGACAATGGAAACCGAATTCATCTGCA
GCTTTCTCCAACAAAGCTCGGAACAGAGGCTCATTCAACAGCGTAGCTTTAATCACGAACCGCCTTCGCAAGCAGCTGCC
CACATACACCGCAAGATGGCCCGCGGGCACATCGGGAGGAACATATGACCGCTCCTTATGATCCGAGTCTCTGCATCCAG
GAAAGCCGCTCGAACAAAGATGCTTAACGCATAGGGCTCGTCCCATATTGGCCGCTACTACCTTACGAGAATTTGTGAAC
TTCCGCCATTTCTTCACAATCTGGCGCAACTTGACAATGTTGCGGATCTTGTTGGCCTTGATCCCTTCCATCCAATTGCC
CTGTGCTAATGGACGAAAGTTTCCCAATAGCTCAGGAAGATTGAATAAGAAATCCATTCTGG
>c32243_g1
TATCTGCATACAACCTGAAAGAGAAAGAATCTGTAAAGCCTGTTGCCTTGCAGATGCCAAAAAAACAATACCGTTATCTG
TAATACAGCACTTGGATACATCCAAGTCTTGTAAAGCTGAACAGCAGTCAGCAATGAACCTCAGAGTTTGATCAGTCACC
TTCATACAACCATCTAGATTCAAAGTCTGAAGGCTGTCTCGAAACAGATTGGTGATAACAAATAGAGCTCTGTCTGTCAC
TTCGATACATCCACTCAAGTTCACTTTCACCAAGCCTGCCTTCCTGCTTTCCAAGAAAGCAAGAAGACCATCATCAGAAA
TTCCAGCAAGTCCGCTGAGGTCAATATATTGCACCTGAGGACATGCCCTTCCCAACAAAGCCAAGCATCCATTTCCAAAA
CCTGGGCAATAACGAACATTGAGAGATTTCAATGATTCGCAGGCAGGAAGTGGCATTGTCCCAAGTACAGATTCCCTGAT
CCCAGTGCATTTTACCAACGTCAGTACCTTCAGCTTTCCACTACAGTTACCAAGAGCACCTCTAAGACCACAGTGAGAAA
TCATGTTGCACTCCTCCAACCGTAGATTCTCCAGTGATATTGCAACTTTAGTAAATGCTTGCAATCCTTTGTCAGACAAG
GACTCGCATTTGTGGAGAGACACTTGCTTCACACTTGGGCAGCCTTCCCCAATTGCCTCAAAAGCAAGGTCTGTCATTCC
TCGACAAGAAGTAACTGAAAAAACTTTCAGCTTTTGCATGCCTAAAGCATTTCCCATAGAACAGAAACCCTTCTGTGTAA
CGTTCTGAAGGCTTACAAGCAGTAAATCAGTCAAAGACTTACAGTAATATCCAATGACAGCAAGAGTAACGTCAGTCACC
TTCACAGCCTGCAGCTTCACCTTCATCAGCTTTGTCGAACTTGACACAATTGACATAATCCCTTGGTCACTTACAAGCAA
ACAGTCATTAATGCACAAGGATATAAGATTGGGACAGTGTTGTCCAATCGCTTTCAGGGACTTGTTCCCAATCTGTGGGC
AGGATTCTATGTTAAGAGTTAATAAGTTAGGGCAGAACTCGGCAATCGCTTCCAGACCATTGTCTCCAATCATTGGGCAC
TTGCACAAATCAAGCTTTTCCAACAGACGACATCCCTTTGCAACTAAAGAAAGTCCCTTGTCACCAACTAAGGGGCAGTC
CCAGAGGGACAAAACTCTGAGCGCTGGACAACCCAATCCAATAGCACTAAGGCCCAGATCACTGACTCCTCGAAAAGGAT
CACTCCCTCGGATCAAGAGCTTGCCTAACCCTCCTCTGCTAGCTGTGCCAATAGAAATTGCTGCAAGTCTAATGTCTGTT
GCCTTCTTCCCTTCCAAACACCTAGAAAGGTCGCCAATAGCCCACCTTGGCTGCTTCTCACATCTCCCTTTCTCAGCAGC
CCCTTTGCTTCCTACACCAATGTCCGTAGGCTCCGAGTCCTCTAGTATCACTTCACTTAAACCATCATCACAAAGCTCTT
CATAACTATCCTGGCTAAAACTTGCATCCCCTTGCAACTCCGGAGTGTTCCCTGACCTATCTCCATTGGGCGTTTGTCCA
AAAGGTTTTGGGATTGGTTTGGAACTCCTCTTGATTTCACTCCTCCGCATACTGCTCTGTAGCATAAGCCAGCGCTTAGA
AACACAGGCACAAACACTACGATCTCGAGCTGCTGGAAGATACCTGAATATCTCATAGAGACATTCATCGGGTAGCATGC
CAGTGAAATCTTTCTTTTCCTGCTTGAGCTTTGCCTCTCTGAGTGATACAGTGACATTGCCACGGGGCCTTTTACAAGGA
GGGCACAGCATCTCCATTCGAGGTGCAAGAGACAAAAAAAAACTTGAATCCACATGATTAGAGCACATCGGTCCACCAAT
GTAAAAGTCTTCATCACCGCTAAACTCGAGAAGAGTTGGCATAAATCCAAGCCGCACCACCCTCTGATGTCCAAATAACA
CGATCCAGAGCCTCTGCAACAGCAGTTATCGAAAACCCAACAGAAATAACACACGGCTACTGTTATACAGTAACAAGAAG
AAGAGCCACTTTGGTACATACAGAGAAGTGGTGCAAGCAGTTTAATGATCAGGTACAACATGTAATAAACGCGGACAACT
GGAGGCATCACCGAGCCTCTAACCAGAAGAGATGACTGTTTATTTGCCGCGAATCGAGATACCCATTGAAGGTATAAAGA
AGATAATATTGCTGATGAAGCAAGCGATCAAATACAGAATTCTTGCAGCTTTTTTTCTCTTTCTTTGATACATTCACCTT
CACAGATTCATCACAAACCCACTCCAAATACGATTAATACAGGGGTTTTGGCACCATATAGCGGCCAATCTAATTCAATG
TATCTGTCTAAAACCAGAAACCTCTCACCTAACCAAAGTGCAAAACCGCGTACAGAAAACCAGTTAAGGGAAAAGAGCGG
TTTTGATTTTTGTTGATTTTGCCATAAGGTTCTTCCCCCCTTCCCCTTTTCCAATCTTTCCCTTCCTCCAATAATTTTTT
CTTTTGATTAGGTGCAAGGTGGGGATTTCTTTTTTATTTTTGCTCAAATTATGGCTCGGTGGAGGGGAGGAGCTTTATTG
AAATGTGGTGATGTGAGTGTTTTCTCGTTGTCTATGCAAGTTGGTTAGCTTGGG
>c27303_g1
TCCATATGGACAATGGTATGCATGCACATATATATCTATATATATATGTGTGTTATTCTACATGATGCACATAGGAAGGT
TGAGAGGTACATGTGTATGTAAAACATTTTGCCTCTCTCTCTTCGTCGCCTCCTCTTTTCTTCTTCACGTCTTTGTGAAG
ACAGAGAAGCGCGCTCGATAATTATCTCCTGAGTGCGTATCGATTAGAGAATCCAGTCTGGATATTAACAACGTATTCAC
GGCCTCAAATCAATCAATCGCGAAATCTCCAGAGACTTCTGCAGGAGACGATCTCCCGACCAACCCAACCCCATTCTCGC
CAACAACCCTTCCGTTATGTAAAACTTTCTCCTCCATACGATCGATCCGGGAGGTTGCGCGTTCGAATCCGGGCGCTCTC
AACTCCACCGCCGCGATTCTGTAGCGAAACCCATATGTGTCAGCCGCACCAGCTGTGGATATTCCCGGATTTCTCCCGCA
TACGGGATGAATCCGACTCCAGAAGGCGCCTCCAGAACGCCATGGTACTTCAGCAAATCACAGAAGAAGAATATTTGAGC
CTGCACGAAGCGGTGGGCCGTTTCCATTCCCTGACAGCTAGGGGAAACCAATGCTGCTCCATGGTTATCAGGCGGATACA
CGCCCCTGTGAGCGTCGTCTGGTCTGTGGTCCGCAGATTCGATGAGCCGCAGACTTACAAGCATTTCATCCGGAGCTGCT
TCATGCGGGGCGACGGAAACGTGGGCAGTATGCGCGAGGTTCGAGTCGTCTCAGGTCTCCCTGCAGAACGCAGCACAGAG
CGCCTTGAAATCCTTGACGACGAAAGGCACATAATAAGCTTCAGAGTCGTGGGGGGAGTCCACAGACTGAACAACTATCG
ATCCGTGACCACGTTACACGACAGAATTATCAACGGCAGGCCTGGAACCATCGTCATAGAGTCCTATGTTGTGGATGTGC
CCGAGAATAACAGTAGGGATGACACTTGTGTGTTTGCCGATACCATTGTCAAGTTGAATTTGGCCTCGCTGGCCCAAGTC
TCTGAGGATTCGGCTCGGCACCACGAAGGCCGTGGTAGTCCTGGTATTTGATTTCGTGATGCGGTACGGGCATTTTGGAT
TTTTTTTTTTTTTTGGCACAGAGAAGAGAGTGAGGGAGGATGTGGCCGTGGGATCGTGATGAATTACAGGAAAACCCACT
GGAATAATGAGATCTGTGGACTTCTGCGATTCGAACCCGGGGCCAGGATGGTGGTTGCGGTTGTGGGCGATTGAATTCTG
AGATGGGTTTGTTTTTGTTCTGCAACTGGAAGGCAGAATTGGTTCAGGCTTTTAAGGGCTCATGCGATTGCTGTTGCTGC
TGCTGCTGCTGTTTTTTTTTATCTTTTTTTTTTGTGGAATCAGAAAACTGTATAGTGGAGATGAAGATCATGCATGAATT
AATTGGGTTTTTTTTCGTCTTCTTCTTTTTTCCATATTCATTCATGTGCAGGCCAACTGTGAGAGCGTAGGTTATGGTAG
AGGATGATATTTTAAGGCAAAATTGTATACTCATTGTGTATCTACCTTTGTTTGTGAACTAAACAGGGTTGGAATTTTGG
TACGCATTTTCATTGATGAGTATGGGGGATTTTCTGTGGTGGCAAAATGATAGACCTTGCTGCTGTTGTATATCCATCCT
AGAGTGATTGCATCCGGTAGAATAATTGGGTTTTGGCTTGTCTAGTCTGGTACTTGTCACTGTTGGGCAATTATGTGTAG
CCGGCTGTTTTAGGGGCCGGCGAGGTGTCAGCATGCCTCTGCACGCATTTACTATCCATGGTTATATGTATAATGGCCAA
ATGATGAATGGGCGATGCATATACACACAAAATTTATCAATTATACAGGGTACAGTGACTGTTTCTAGGCCAATTGTCGT
TTACTCGTTGCATATACATCAATTCCTTGGATTAATCACTTCACTGGCTATTTGTATTCACAACAGATGCATAGGCGTTC
CATAATACATCAATTTTGTTAACTATTTAATGGGTGTTTATATG
>c19444_g1
TGGAATTCTCGCGTGGCCTTAGCGTAAAGCAATGGCCAGATAATCAAGTGGACCCCCTGTCCTGTAATGATAGTTTAAGA
AGATTTGAATCCAATGCCGGTCTAATCGAAAGCTTTGGAGTTCTATAAATACCGTCTTCATCTCTTCTGAGCATTCTTCA
CACGATTCTTCATACGCATCTCGCTTGCTTTCTGGGTTTGATTTTGCAGCTTCCGTATTCATCATCTTCCAAGCAATTGA
AAGGCGAGGCCATGGTGTAGGAATTTCAAATCCTTGCATCCAGGCACTTCTCAGGCGTGCTATGTATTTGTATATGCATA
TGAATTCAGTGTTGTTGTAGATCTGAGCCCAAATATAATGTCCAACGTCCCTAGATCTTTGTGCGACGTCTGTCTGACTC
TCTTCAGGCTAGCCATTTCCGTGGCAGATCCCTGGCCATTCTCGCACAGAGCCGAAGCTTCCTACAAGGGCTGCGTCTTC
CTCTAGTATCAGGTCGGTGCCAAATCTCTTTTTTTACCGTTGGGATTCCTATAATACGTTATATGGAAACAGGAGGTCTG
AATTTGAATTGTTCCCAATATTCTAACCCTAATATTCCCTCGAGCGCCGATTCCAATATTACCGTTGGCCAGACAGCCAG
TCTTATCCACATGGTATCCCATAATAACATGCAGGTTCAATCGCACCATTTCCATCTGCCCAACTTCAGAATGCATCATT
TTCCGCACTTTCATCTGCATCTTCCTCACCATATTGGATTCAATCTCCATGGCCATGGCTCCAAGAAGGCGATGCAGTTT
TACAAGGACGTTCCCAAGGGCTGCTTGGCCGTCTATGTTGGACAGGGAGAAGAACAGCAGCGGTTCGTGATTCCGGTTAT
TTATGTCAACCATCCTCTCTTCGAGAAGCTCCTCAAGGAAGCCGAAGAGGAATATGGGTTTGAACAGAAGGGCACCATTA
CTATTCCTTGCCATGTCTCTGATTTCGAGTACGTGCAGGGGCTTATTCACAGAGAACAGGAGTCTCACAACAATGGCAAT
GGCAGCTGCTTTCGCAGCGGTTGATCGTTTTGAAGATTGCCAGGATTAATGTTATGGCCTGAGATCTGTTCATATATACC
AAATTGGTAGGCTAGATGTTAATGTTTGAACCGTTTCAATATGTTTGTAATTAGCCAGGGCCAATTCTTTCGTTCTTTCG
GAGTTTAAATATTTTTGTGGGTATTGATCTTTGGCGTCCATGTAATGCTATGCATTCTTACTTTCTCTTTTGGCGTGCAT
ATAAATCTCTGTACATAAAAAAGAGGACATTCTTATTCTTGTAATGTAATGTATGCATGCATGTATATAATAGAAAACCA
GCACATTCCCATTCAATGTTTTTTTTTTTTG
>c38393_g3
AATGATGTGAAGGTGGTGAACAGGGGGCGAAGGTATCTTCTAGTTGGCAAGTGACCACCAAGAATGATGTGACCAGAGAA
AAAGAACACCACAAATAAGGTGAATACATCTCACACGAGGAGGCGGCCAACAACAATAATGATAAGGAGAAAAGATCAGA
TTCATAGTAGTTTTTTTTTTTCAAGAGAGAATTTATCAAAATAATAGAAGAGAGAGAACATGAAAGATGTCTTAAACAAG
AGAGAGAGAAGAAAAAGGAGAGAGAAACGCAATGGATAGTTTTCATAGGAGAAGAAAGAAAAGGACAGGGAAGAGAATAA
TAGAGAGTAAAGAGAAAATGGTACAAAAATAGAAGGTAGTTCGATGAAAGTCCAAAGTTTAACAGAAAATCTGTGTTTGT
AAAACAAAGTGGAGTTTTTCCAAAGGCGAAGCGAAAAATGTATGGGTAAAACAAAGGCTGAAGCAATGCGGATTAATGTT
TGGATAATGTCAGGAACGGAACAGAAGCCATTGAGAAGAACGACACAGCTTGTATCCTGAAGGGCGCGACGCGCGGTTGT
ACAATGTCACATTCTCTGATCCAAACGGTGCAGAAATATTGAGATCCGACTCTACCAGGGTTAGCACAGAAGTGATGGCC
ATGGGAACCGCGCTTGAAGCTTCGTAAAGGCTTGTTTATCTGCTAAAAGAAAGAAAGAAATGAGTCTTTAACTCTGGAGT
TGTACAGTCGCTTGGTCTCGAGTTCGATTGCCTCGGACAACGAAAAAAAGGAAAAAGAAAAGACACAGAGCCTGGAGAAT
GCAGCCACAGAGGCGAATGAGGACACTTAGCGATGAAATTTCCGACGAAGCTCTGGAGTGCGTTATGGGCCACCTAGAGG
ACCCGCGCGATCGCAGCGCGGTTTCTCTGGTGTGCAAGAAATGGTACCGCGTGGATGCTCTGACGCGAAAGCACATTACG
ATTGCGTTCTGTTACAGTATAAATCCCTCGGATCTCAGCAAGCGGTTCCCTCGTTTGGAGTCTTTGAAATTGAAGGGGAA
GCCCAGGGCTGCAATGTTTAATTTGATACCGCCGGACTGGGGCGGCTATGCGGAGCCGTGGGTTAATGAGATCTCGGAGA
CTTTTCTTTGTTTAAAGGCGGTTCATTTCCGTCGAATGATTGTCACAGATGATGATCTCAGGACTCTGGTTCGCGGCCGC
GGTCATATGTTGCAGTCGCTTAAGCTGGAGAAGTGTTCGGGGTTTTCGACACTGGGTCTTCTGGAAGTCACTCGCCATTG
CAGATCTCTTAGGGTACTGTTTTTAGAGGAAAGTGCCATTGAAGATGAAGGTGGTGAATGGCTACATGAGCTTGCTCTTC
ACAATTCTTCATTGGAAGTGTTGAATTTCTACATGACAGTATTGGAAAATGTTAATATAAGTGACCTTGAGTTAATAGCA
ACAAACTGTTCTTCTCTCACCTCCTTAAAGATCAGTGAATGTGATATTCTGGATTTAAGAGAGGTTCTGATGAAAGCTAA
GGCATTGGAGGAGTTTGGCGGTGGATCATTTAGTAGCAATGAAGAGCACACTGCAAAATTAAATCTGTACCAAATGATTA
CATTCCCTGCAAAGTTGATATCATTGTTAGGACTGAACTACATGAGTGAGAATGAGTTGCCAGCTATACTTCCACGAGCT
TCTGCTCTCAAGAAATTGGATTTGCAGTATACATGTTTGAGCACAGAAAACCATTGCCAGTTGATTCAGTTTTGCACTAA
TCTTGAAGTTCTAGAGGTGACAAATATGATTGGAGACAGAGGATTAGAAGTTGTTGCCGAACGATGTAAAAAATTAAGGC
GGCTTAGAGTGGAGCGTGGGGAAGATGAGGTAGGTTTGGAAGATGAGCAAGGTTTGGTTTCTCACAAAGGTCTTTCGACT
GTAGCTCAAGGCTGTCCCAATCTGGAGTACATTGCTATGTATGTTTCAGATATAAGCAACTCGGCATTAGAGTCTGTTGG
TAAATTTTGCAAAAATATGAAGGATTTTCGGTTAGTCTTGTTGGATAAAGAAGAACAGGTCACTGACCTACCACTTGATA
ATGGTGTCATGGCTTTGCTTCGTGGGTGCCAAAATTTGAAAAGGTTTGCAGTTTACCTAAGGCCTGGAGGGTTGACAGAT
ACAGGGCTTGGTTATATTGGAAAGTATAGCAACAATGTGAGGTGGATGCTTCTGGGCTATGTTGGAGTAACTGACTTCGG
ACTTCTTGATTTTTCAAAGGGATGCCCAAATCTTGAGAGACTTGAATTGAGAGGCTGTTGTTTTAGTGAATCCGCATTGG
CTAAAGCAGTTCTCAACTTGACATCACTAAAGTATATCTGGGTTCAGGGATACAATGCAACGACAACAGGTGTTAACCTT
TTAGATATGGAACGACCATTTTGGAACATAGAGTTCACTCCAGCACACCAAGTGGCAATGGATGAATTTGTTGAAGATAT
GGAAGGAGGAGAGCAGCCAGCCCAGATTTTGGCATACTATTCTCTTGCTGGAAGAAGAACAGATAATCCAAAGTCTGTGA
TCCTTTTGTCCCCCTCAATGTAGAATCATCAAGAAGTAGCAACATTTTAAGTAGGATTTACATCTTTTATGATTCTGGCC
TGAATTTATGTAAATCTACACTTGTAGGCAGTAGAGCATACAGGTGGGTGAATCATTCTGCCTATTTCCTTGGTGTGCCT
TCTAACAGATTGCAAGAC
>c42368_g2
GCTTTACTGAATGCTTTGGTGTGGGGGAAAGTCGAGCTGTATTGAACATGAGATGATGACGTCAAGTCTTGGAAATGAAG
GAAGAGGAGTGCTGCAACAACGAAACAAACAGAAACAACAACAGTGATCAAACAGGGAAAGCGTGGAATAGAAGTGTGTG
TGTGTGAGAGACCCGGGGGGTGCGGGGTGATGACCAATCCCAATCCCGCATTTTTGAGGCTCATATCCACCTGGTGAAGT
GGGTGGGACGGTGGGCTCCAGTGAAAAGGGAAAGGGAAAGACTTGGTTGCCTGTGATTGATTGATTGATTGCCTGCCATA
GAGAAAGAGACACGACGACAATAGTGAGGGGAGGTCTATGAGAAATTCATAGGAGGAAGAGGGGAGTGTTTGTGTATGAA
CATGTATGCGTGCCTTTCTAAGAACACTCCAATAATCCCTTCTTCACACGCGTCCCCTACACATACACATCCCTGTCGCA
TTTCCATTTCCTATTGTCTATCTTTCCTTTTTTTTTTTTCTGTTCTGCTTTATTTTCCTTCTCTCCTCCCCTCCCCTCAT
TCTTTATCATCGTCGCCATCATCGTTTTCATCCTCATCTCATCTCATCTCATCTCATCACAGCCCAATCAAATCAAATCA
AATACAAAAAGCAATGCACAGCAAAGCAGAAAGAAAAATAAGGGCTGCAGTGAGATAGCCCAGGTTGAAATTGCCGTTTG
TTCTGTGTGTTCCAGGGCCTTGTTTTTAATGGAAGTGCGTTTACTCAGAAAAACAAATTTTGATTTATTTTTCCCTCGAG
CTTGAATCTTCGTCTGTTTGCTTTTGCTGGGCATTATTTTTGGAGCATTTTGCTGTTATGCAACAGAGAGAACTATGAGC
CATCCTACCTGTAGCTCCAAATAGCAATCTGGGGCACATGGTGCATGCGTCGAAGTGGGTTTTGCGCAGGGATACTGCTT
TCGATTGGGTTGGTGAGGAAGCAGCAGGGAGTTCAGAAAGAAAAGAATGCCCACCCCAGAAAACATGCCGAATTGATGAG
ATCCGTCTGAGTGTTTGTGCTTGGAAGAATGCCCATCTGCTTGGAGGGGTCTAATTTCTTGTGATCTACATTTAACAGAG
TACAGGCATGGAGGAAATGAGTGCAGCAAACGAGCACGAAAGCACAGACGGAGCATTAAAGGCAGCCTGTGAGGACAATC
ATCATCATCATCGTGAACACCAGCAGCGGAGAGTAGCAGCAGCGAGACGACACAGGATGGAAATCAGGCGTCTCAGAAGC
ATTGCCAACGCCGCGAGCTTTGACGAGCCTGTGAGTAAGCGTTCACGCCCTTGTTTTGGAGATCTCAAGCCTTACTTTCA
TGTCCTAACAATAACCACCACCTCCTCCTTCCAAGCTTGTGATGATGATGAAGGGGAAGGGGAATGCATCCCTGTTATTC
AGAATGATAATATGTTTGAACCGGCAATTTCTTCTCCTTCTTTGCAACAGGATCCAGTGAGCTTATCATCCTCAACAACA
GCAGATAACGGTTTGCCCATTGATTACATCACCAGCGAGGAGGAGAAGGAGAAGGAGGATTCATTAACATTGGAGACTCA
CACAACACCACCCAACAGCATCACCACAAACCTGCTTGCTTCTGATGATAGTGTTAGCTTGGGTTCTGGAGAGTTTTGCA
GCATCATGGCACCCAATGACTGCACTAAGATACCCAATACTTTGCCTCCTGAAAAAGATGGGGTAGAATCTCCTAATGGA
GCTCAGACTATTACAAATACTGTGATTTCTATTCCAGTATCCGTGACAAATACAGTGACTTCTGGAACGGAAGAGTCTCT
TGTTGCTGGTGCTACTGAACAGGAGCTTTTGAGAAATTTGGATCTGCAATCTGTTTCTGAAATTGTTGCTTCTGCAGATG
TGGATTCTTCCAATCTCACCGTTGTGTCGGTGCCCAGCACCAGTGGAGGAAGCAATGGAGGAAATGGGTCTGGTGGGAAA
AGCGGCTGTGTTGCAAATAATCGCATTCTTCCATGGGGAAGTTCTTCCGTTTGTGGGAGGCGGGCAGAAATGGAGGATGC
CATGGCAGCTGTGCCGGGTTTTTTGTCTGTTCCCTGTGGAACTGTTGGCGGGTGTACTGCTCGTGGATCGGAGAAATCTA
AAGAAAGTTCTGCACTTCATTTCTTTGGAGTCTATGACGGACATGGAGGTTCCCAGGTTAGTTTCATCTCTTATGCGAAA
CCCTCTTTTTTGGAATATCTGCTAAAGACGGTTTTGGGTTTTAACGCATCCCTTCATTATGTAAGACCTCTGTTCACAAG
TGTTGCGTTCTATTTCGTTTTTTAGGTTTCAATTCATCTCTTAACTTTGCAAGACCCCTGCCAAGTATTCCTTTCCATTC
TGTATTCTTGTCCTGGAACGATAAATTTATCCCAAAGATAATTCTTCTTGTAGGCTGCGAATTTCTGCAAAGATCGCCTT
CATCATGCACTTGCTGAAGAGTTTGAGGTGGCAGTGAATGGCGAGAGTTCTAGCGCAGATGTGGGCAGTGACAACAATTG
GCAAGGGAAGTGGGAAAAGGCATTTATGGATTGTTTCCACAAAGTAGATGCTGAGGTTGGAGGTGGAGTCTACAGAAGAG
ATGGTGATGGAGAGGTAGTTGTGGCAGAATGTTGCCCAGATCCAGTTGCCCCTGAAACTGTTGGATCTACAGCTGTGGTT
GCTGTGGTGGGTTCCTGTCAGATCATTGTTTCAAATTGTGGAGATTCAAGGGCTGTTTTATCTCGTGGTGGCAGGGCCAT
TGCACTTTCAGTTGATCATAAACCTGAAAGAGAGGATGAATCAGCAAGGATAGAGGCTGCAGGGGGCAAGGTCATACGCT
GGAATGGATATCGTGTTTTTGGAGTGCTTGCCATGTCTAGGGCCATTGGTGATCGCTATCTGAAGCCATCTATTATTTCT
GACCCAGAAGTTACATTCACCCAACGAACAGAAGAGGATGAATGTTTGATACTGGCCAGCGATGGATTATGGGATGTGCT
TACTAATGAGGAGGTTTGTGAGGTAGCTAGGAGGCGCCTTGCTCGTGGGCACAATAGCAATGCAAGTTCTTCTAAATTAA
GAGATGAAGCAATACATCCTTCAGCCCAAGCGGCTGCTGAATATCTTTCAAGATTGGCTCTGCAGCGTAATAGTGATGAT
AATATAACGGTAGTGGTGGTGGACTTGAAGGCCAGGAGGAGGCGGCAATCCAAAAATTGAATTCTGGTTAAGAATTGGAA
CTTCATAGTCAATTGGGCTGTTGTTTTAACAGCTTCCCTTGTACTATTTTATTCAGAGAGAAACCTAGATGTTTTCTCCT
GTAACGTTTATGGAGATTCCATTGGAGATGGCCGGTCTGTCCAGCTTTTGAAGTCACTGCAAACAATTACTGTATTATAG
CATTTCAAGGATTGGCTGTTTGAAAGGTGGCCAATATGAAGGTTCTTCTCCTGCTAAGGATTGGCTGTTTAGAATGTGGA
ACAAAAAGAACCCCAAGGATATTAGTAGTAGAGAAACAGGGAGTACTTCCATTATGGCTGGTAGATTTTATGTGGATTCA
TTTGCTGCCATATTTAGGATGTTCATTTCATGACAAACCCTTTCAAGGCCTAGCAATGTGAGTTGCAGAAGAGGGAAGTA
AACTGTTGCCCAACAGTAATATGTTCTAGATCGACATTCATTCCAAAATCACAACAAATGACACACTCTAACAGATTGTC
AGATTCATGACCCATGCAGCTATGAATAGGTTGCTGCAGCTTCAAGGGGAGGTCATGGAAAACTCTGTGAATTTATTATG
GCTGTGGAACAGCCAAGGGATGACATTTTCTAAGTGTATTTTCAGAATTCGTTATAAAGAAGCATGGTATTTGATTTCAC
AGATTGCCATTGATCTCCTTGTATTATGCGTTGTATAAAATAGGCATAATTTTAACTGTTCAAAAGAATTCTGTTTATTT
CCCACCAGTGGTATAGAAGCCACAATATGGACTGTTTGAAGTTATTTAGTGTTTGTAAGGTGAGGAGTGGACGCCATTGC
TAGAATCCACAACACAGATTGCTCAAATATAACTGAATGGTTTTCAATGTGATAATGGGCTGACTCATTTTTGTGATTTC
ATGCATGGCTTATATCTAAATTCAACCTGAATTTGCATTGTCC
>c29262_g2
GGATTTTTGTTGCAAATCCTGCCATGCGGATAACAATGGATGAAATCAGGAATCACGAGTGGTTTCTGAAGAATTTACCT
GCAGACTTGTTGGATGCAGCCGATACTAGCAATCAATATGATTATACAGACCATCCTCCTCAAAGCATTGAGGAGATTAT
GAGAATTATTGCTGAAGCTAAAATGCCTGCACCAGGGATAGGGTCAGGTCAATGTTTTGAAGATGGCCTTTATTTTGATG
ACATGGAGCTGGACAATGATTGTGACTTTGATGATGATAGCAGTGGAGAGTCTGAATGTGGTATGTAACCATACTGTTAT
TGCCATCTTTGGGTGGAAGAAGAACTACTTTGTTATGTGCTGAGTCATAGAATGGCTGCTTTGTTTCTATTTCATTTCTT
CCATCTGGTAGTTTATCTCTTGGCAGCATAGCATAAAAACTATGCTTTTATAAGTACTGGAGAGGCACAAGCTATGTTCC
AGTGGCCCCTGGTCAGGTGTATGAAAAGTAGTTCTATTTAAGGCCATGGCGGCATGGTGTAAATTCAACGGTGGATGTTA
TCAAAACTTGGCTTCCTTCTAAAGTGGAGAAACCTCTTCTGTCCCAAGAGGAAAAGCTGTAAACTTTATCGTTCGGTATA
TCCCAATCATGAGAATATATGGATGTTTATTAGCAATCCGTAGTTTTATACACATGTTTTGTTGAAAATCAAAACTTCAG
TCTACTAACAGGACAGATGTCTATTTCATTTAATTTTGGTTAGGCTCTACTTTAGCTATCTGTAATCATGTAGTAAGGGT
CAAGTGCTACACTTCTTAATTTTTTTCTTTTAAAACAAAGATTTGGGTGTGTGTGATGTGGCATTTGTAATAATGTATTA
TTGAGACGATGAAATGTGGTTATGAACACTTGACAAATAAGGGATTGGAAGGTTGAAGTATTGATGTAATATACATCAGG
CTTGTTATGCCCAGTAGATGCTATAATTGTATCAGAAAAATGTGCAAATCACTTTTTATGCACCGGACATCTGTGATAGA
GATGCTTGAATCTTTCGAGATATAAATGGGGGATCACTCGGAACAAGTGTGATGTTCATGAAATTCGTCATGGGAGTTTT
TAGGAACCACAGATATTGTACTTCATTTGCCTTAATATAGGCTGTAATTATGGTTAAGGTGTGCCACATATGAAAGCTGA
GACGATGTTTGTCAGAGATTCACAGACAAAAGGTTTTATATGTTGGAAGTAGATTCCTTTGCGTTCATATTTGTTATATG
GTTCGGGAATTTTATTCATTGAGAAGTGGTTTCTTTGTAAACAGTTTTT
>c31971_g1
ACACAACTCCCAACAAAAAATTGACGCCGCCTTAAAATACAAACACATACATGTGAAACATGATATCAATTTGCTGTCAA
TCTGTATTTCCGCTTTAAAATCTTTCACATCACCCAACTTTAAATCCACTATTTATCGACTTTTACTGCTGAACACTAAA
ACAATCCCCAACACATTTGTCAGATGAAATCAATCACTGCGTGCACAGAAGTTTTGAGTGTTCGGTAAAAAGCATCGTTC
TTGTGAATGTTCCACAAAAATGATCGTCATCAATGTTGCTAGTTTATTTGGAACAACACTATTCAGCATTCAATATGTTA
CTGCAGAATAGTAACAGAAAAGTATTCAATGAGAACAAACTGAAAATGATACAGGCTCCTAAAAGCAAGCCAGATTTGAT
TACAGAGCAGAAATGAAGAAGAGATCATGCACGCTTCAGAGTGCAAGCACTAAATTAACACACAGATTTGTCTGTTATTT
ACCTTTGCCGAATGAAAAAATATATCCATTTCCTTTCCATCTTTGCCTTCTTCCAACTCTCTGCTCACACGTTTTCTAGT
GTCGAGCAGTGATGGAGACTTAAAATGCCTACAAATTTAAACAATAAATTGTTTGGGCTGCCAAAGCCAAAGCCTGGATC
AAATTAGATGGCTTCGCTCGACACTTTCTATCCTTAACAAAATCCAGCCAAGAACATGACAGTTTAGTCCTTGATAACTT
GATGGGCATGTATTCTTCTCTGTACATTATATCATTTCATTCCTTATTTATTCGCTGAGTGAGAATCTTACATTAGGAAG
TTTCACAACATCGTCTAATCTTGGGCAAAGGAAAGTTGCTGCGCCAAGACCGGAAGATGACACCGCAGGCAAAGATTAAG
AATGACTCAAGGGTCTTAAAAGCCTTGCCAGGCCGAGGCAGCTATAAGGGGTCGGCTGTGCCAGCCCAATGTAAGGGAAC
CGTTATTCTCCTCAACTGTATAACCTTCCCCAGAGAACAAGGTCAAGAGCATACTTGCCTGCTTAAATGCATTGGAACCT
AGATGTAATGGCTTAAAGCCCGCACTGGCCAAGCGGATTCTCCACTGAGAAAGAGGTTCGTGCCTTTCTACCCTATAAGG
ACCTTCACATGCAACAATATTGCAGATCTCTTTCTGAATGTACATTTCTGCAAGCAATTTCTCGGTGCTCTGAGGCGGCA
AATTACACGCTTCCAGAGAATCGAACATGGTTGAATAATAATGTAAAGCCTCCATGAATCTGTCTAAGAAGACGGGAGCA
CTGTGGTTGGCTTCGTGCTCAACAATCGTAATAATCTTGGGTCTCAAACTTCTGACCGACTTTAGGACAACGTCAATGGG
GTATGATCCGGAAGCATCGCAGTAAAGCAGACGGTGAAGCTGTAAAATAGAATTAACAGCAATAATTTCGCCTGGTCTAA
CCTGCAGCATCCAGGGCTTCACATCGTCCAGCTTATCGGCCATCACGCCTCTAAAATCAAACTCTACATTAACAGAGTCG
GCTAACTGGGCAAGCTTCATCCCAATCTCTTGCAGAACATCTCTGCCGTCTGGTTGTCTAGGCCCTATTCCGGTTAATCT
GAGGGAAGGCGGCCCGCCGGGTCTTAGTGCAAGCGCCTGAATGAGCGCAGGCCATTGCAAACCGTGCATCAAATTGAAGT
CTATCACATGGACTCTCTCGTGCCCCTCAAACGCCTCCAGAATGGCCTGATTTGCAGTAAAATGGGCAAACTTCAAGTAG
GGGCACGCCTCATAGAAATGATGGTAGAGGATTTCAGATTGGGCATCTGCTTGGTTGAGCATGGAGTCTGGACTATTCAG
TCCATAAATGCGCCTTGCCAGAGCCTCCACGAAGTGCGAAGCCACCTTCCCCATTGCTCCGCTCTGCGTTCTGACCATGA
TTCCAATCTCTCTCACTATCTCACTCGCTGCTTTTAATTCATTTCTTTGTATCGCTTCTGCACACCCCATAAGCAAGTGC
ACCAGACGAATCCCTGACTCTTGTGCTCCGTCGTCTCCATTCACGATGGTTGTAGCCTGCTGCCCGTACCCAACGGGAGA
TAACCTTGCTGGTAATTGAGGCGCAGTTTCCCATTGAGGGAGACTCGAGCCCTCGTCGCTGCATCGCCCCAGGTTCTGGG
GAAAACCCGAATGCTTATTAAGCCGTGGTATCTCATCACGAACAGGGTCAGAATCAGCGGCACGCAGAGGCAATCCATGG
AGTACATGACCTTCGTTCGAATCCTGTCGATTACGTGGTGCTCCAACGGGCCCGTTTGTTGATTCTTGAAGGAAAACATC
TTGGGCTGTTGCTGCACCCATAACAGAAGACGAAGATTCCGCAGCGAAAACGTGGGAAACTTCCTCGACTTCAGTTCCGT
TAAACTGCAAACCGTAGTCTTCCATGAGAGCAATATCCGAGAGGGTCGGAGAAGGTCTAAACTGTCCATCCTTATGAGAT
GCCGAGCTCAGGGATCTCTCATGAGCCTCCGAAAATGGAGTTCCTGCGACTCCTTCGCGGTAAACCGCGGTAGCAGCATG
TTCTGCAAGACCAGGGTTAAGCTCCCCAAGCATAGACTCGATCCACCCGGCTAAGTCGGAGGGGTTATAATGAACTGCTT
CGGACGCCAGATGAGAGATTCCCGGATCTTGAACTGCTCCCATAACGCTTTCCAGCTGCTCCAGACGCTGGGCTACGTGT
GCCAAGTCGGAGGCCTTGACAGTATATCCTGCGTTGGCCAGAAGCCCGTCTATCTCCGATTCGGCCCCGAAAACCTTCCT
CATGGAGGTGTTGGAGCAAGTTATGGGGTCATACATGCTTTGCAGACTGTTCATGCCAGGATTCGGTGTGGCGTTGATGG
GAACAAGACCTTTCCCAGCTTTCTCAAAGGGATCCATCTTCTCTCCTGTACTGACTCTCCTTGCCCTTTCTGGACAAGTA
TACATAAAGATTTAGGAATATAATATATGGCTGTTCTGAGTTTAGGAAAACATGGCAACACGAAAGTTTTGACTATCATT
GGCTATCCTCGGAACCAGTGGCCTGCAACCAAGACTCTTCATTCTCACCCCAAATGTGTTTGTCAAAGATGCGAGCAAGA
ACTCAACGCGCCTTGTCCTGGACACAAACCGACAGACAACAAAATCACAGACAGAAGATTGTTGCAGTTGTTACAAACCT
CGCAGATCTTACAAACAGAAACAGACTCCAATCTCAACTTCAAATGAAAATTAGTTTCAGATCCATCTTGGTGCTACCAA
TCCCAAAGAAAAATCCCAATTCTGTCGATTAACATTGAACAGAAACTTTGGATATAAGCTGCTAGTGAACGAACGGAACC
TGCAACTAGTTGCCGACAAAGCCATGGCTCAGAAACGATGTAACGAGGGTAATGATAGTCAAAATTCAAAGAAGAGAAGG
GGGAGGAAGAGGAAGGGATGCGATAAAACCCGGAGGATTAAAGAAAATAAAAATTCCA
